# Supplementary material for: Ethyl 2,6-bis­(4-chloro­phen­yl)-1-iso­cyano-4-oxo­cyclo­hexa­necarboxyl­ate
Source: Acta Crystallogr Sect E Struct Rep Online. 2014 Jun 21;70(Pt 7):o802. doi: 10.1107/S160053681401383X (PMC4120570; doi:10.1107/S160053681401383X)
Supplement: Supplementary file 1 [file e-70-0o802-sup1.cif]

##############################################################################
#                                                                            #
# This CIF contains the data in a paper accepted for publication in          #
# Acta Crystallographica Section E. It conforms to the requirements of       #
# Notes for Authors for Acta Crystallographica Section E, and has been       #
# peer reviewed under the auspices of the IUCr Commission on Journals.       #
#                                                                            #
# Full details of the Crystallographic Information File format               #
# are given in the paper "The Crystallographic Information File (CIF):       #
# a New Standard Archive File for Crystallography" by S. R. Hall, F. H.      #
# Allen and I. D. Brown [Acta Cryst. (1991), A47, 655-685].                  #
#                                                                            #
# The current version of the core CIF dictionary is obtainable from          #
# ftp://ftp.iucr.org/pub/cif_core.dic.                                       #
#                                                                            #
# Software is freely available for graphical display of the structure(s)     #
# in this CIF. For information consult the CIF software page                 #
# http://www.iucr.org/resources/cif/software.                                #
#                                                                            #
# This file may be used for bona fide research purposes within the           #
# scientific community so long as proper attribution is given to the journal # 
# article from which it was obtained.                                        #
#                                                                            #
##############################################################################
data_I
_database_code_depnum_ccdc_archive 'CCDC 1008201'
_audit_creation_method     SHELXL-97
_journal_date_recd_electronic     2014-05-08
_journal_date_accepted     2014-06-13
_journal_name_full     'Acta Crystallographica, Section E'
_journal_year     2014
_journal_volume     70
_journal_issue      7
_journal_page_first     o802
_journal_page_last     o802
_journal_paper_category     QO
_journal_paper_doi     10.1107/S160053681401383X
_journal_coeditor_code     LR2127
_publ_contact_author_name     'Jing Li'
_publ_contact_author_address
;
Life Sciences and Biotechnology
Heilongjiang Bayi Agricultural University
163319
People's Republic of China
;
_publ_contact_author_email     'lijingroea@gmail.com'
_publ_contact_author_fax     ?
_publ_contact_author_phone     ?
_publ_section_title
;
Ethyl 2,6-bis(4-chlorophenyl)-1-isocyano-4-oxocyclohexanecarboxylate
;
_publ_section_title_footnote     .
loop_
    _publ_author_name
    _publ_author_footnote
    _publ_author_address
    'Zhang, Dawei' .
;
College of Agricultural Sciences
Jilin University
Changchun
Jilin Province 130062
People's Republic of China
;
    'Yang, Peng' .
;
College of Agricultural Sciences
Jilin University
Changchun
Jilin Province 130062
People's Republic of China
;
    'Liu, Wei' .
;
College of Agricultural Sciences
Jilin University
Changchun
Jilin Province 130062
People's Republic of China
;
    'Li, Jing' .
;
College of Life Sciences and Biotechnology
Heilongjiang Bayi Agricultural University
Heilongjiang Province 163319
People's Republic of China
;
_chemical_name_systematic
;
Ethyl 2,6-bis(4-chlorophenyl)-1-isocyano-4-oxocyclohexanecarboxylate
;
_chemical_name_common     ?
_chemical_formula_moiety     'C22 H19 Cl2 N O3'
_chemical_formula_sum     'C22 H19 Cl2 N O3'
_chemical_formula_iupac     'C22 H19 Cl2 N O3'
_chemical_formula_weight     416.28
_chemical_melting_point     ?
_symmetry_cell_setting     monoclinic
_symmetry_space_group_name_H-M     'C 2/c'
_symmetry_space_group_name_Hall     '-C 2yc'
loop_
    _symmetry_equiv_pos_as_xyz
    'x, y, z'
    '-x, y, -z+1/2'
    'x+1/2, y+1/2, z'
    '-x+1/2, y+1/2, -z+1/2'
    '-x, -y, -z'
    'x, -y, z-1/2'
    '-x+1/2, -y+1/2, -z'
    'x+1/2, -y+1/2, z-1/2'
_cell_length_a     21.6980(17)
_cell_length_b     11.0770(19)
_cell_length_c     17.515(3)
_cell_angle_alpha     90.00
_cell_angle_beta     104.535(2)
_cell_angle_gamma     90.00
_cell_volume     4075.0(10)
_cell_formula_units_Z     8
_cell_measurement_reflns_used     106
_cell_measurement_theta_min     1.33
_cell_measurement_theta_max     26.04
_cell_measurement_temperature     293(2)
_exptl_crystal_description     BLOCK
_exptl_crystal_colour     colorless
_exptl_crystal_size_max     0.21
_exptl_crystal_size_mid     0.19
_exptl_crystal_size_min     0.15
_exptl_crystal_density_diffrn     1.357
_exptl_crystal_density_meas     ?
_exptl_crystal_density_method     'not measured'
_exptl_crystal_F_000     1728
_exptl_absorpt_coefficient_mu     0.341
_exptl_absorpt_correction_type     multi-scan
_exptl_absorpt_process_details     '(SADABS; Sheldrick, 1996)'
_exptl_absorpt_correction_T_min     0.9318
_exptl_absorpt_correction_T_max     0.9506
_exptl_special_details     ?
_diffrn_ambient_temperature     293(2)
_diffrn_radiation_type     MoK\a
_diffrn_radiation_wavelength     0.71069
_diffrn_radiation_source     'fine-focus sealed tube'
_diffrn_radiation_monochromator     graphite
_diffrn_measurement_device_type     'Bruker SMART APEXII CCD area-detector'
_diffrn_measurement_method     '\w scans'
_diffrn_detector_area_resol_mean     ?
_diffrn_reflns_number     9983
_diffrn_reflns_av_R_equivalents     0.0273
_diffrn_reflns_av_sigmaI/netI     0.0324
_diffrn_reflns_theta_min     1.94
_diffrn_reflns_theta_max     25.00
_diffrn_reflns_theta_full     25.00
_diffrn_measured_fraction_theta_max     1.000
_diffrn_measured_fraction_theta_full     1.000
_diffrn_reflns_limit_h_min     -25
_diffrn_reflns_limit_h_max     25
_diffrn_reflns_limit_k_min     -13
_diffrn_reflns_limit_k_max     13
_diffrn_reflns_limit_l_min     -20
_diffrn_reflns_limit_l_max     9
_diffrn_standards_number     ?
_diffrn_standards_interval_count     ?
_diffrn_standards_interval_time     ?
_diffrn_standards_decay_%     ?
_refine_special_details
;
Refinement of <i>F</i>^2^ against ALL reflections. The weighted <i>R</i>-factor
<i>wR</i> and goodness of fit <i>S</i> are based on <i>F</i>^2^, conventional
<i>R</i>-factors <i>R</i> are based on <i>F</i>, with <i>F</i> set to zero for
negative <i>F</i>^2^. The threshold expression of <i>F</i>^2^ >
2\s(<i>F</i>^2^) is used only for calculating <i>R</i>-factors(gt) <i>etc</i>.
and is not relevant to the choice of reflections for refinement.
<i>R</i>-factors based on <i>F</i>^2^ are statistically about twice as large
as those based on <i>F</i>, and <i>R</i>- factors based on ALL data will be
even larger.
;
_reflns_number_total     3602
_reflns_number_gt     2584
_reflns_threshold_expression     I>2\s(I)
_refine_ls_structure_factor_coef     Fsqd
_refine_ls_matrix_type     full
_refine_ls_R_factor_all     0.0634
_refine_ls_R_factor_gt     0.0411
_refine_ls_wR_factor_gt     0.1026
_refine_ls_wR_factor_ref     0.1173
_refine_ls_goodness_of_fit_ref     1.012
_refine_ls_restrained_S_all     1.012
_refine_ls_number_reflns     3602
_refine_ls_number_parameters     253
_refine_ls_number_restraints     0
_refine_ls_hydrogen_treatment     constr
_refine_ls_weighting_scheme     calc
_refine_ls_weighting_details
         'calc w=1/[\s^2^(Fo^2^)+(0.0514P)^2^+2.7869P] where P=(Fo^2^+2Fc^2^)/3'
_atom_sites_solution_hydrogens     geom
_atom_sites_solution_primary     direct
_atom_sites_solution_secondary     difmap
_refine_ls_shift/su_max     0.000
_refine_ls_shift/su_mean     0.000
_refine_diff_density_max     0.365
_refine_diff_density_min     -0.354
_refine_ls_extinction_method     none
_refine_ls_extinction_coef     ?
loop_
    _atom_type_symbol
    _atom_type_description
    _atom_type_scat_dispersion_real
    _atom_type_scat_dispersion_imag
    _atom_type_scat_source
    'C' 'C' 0.0033 0.0016
                         'International Tables Vol C Tables 4.2.6.8 and 6.1.1.4'
    'H' 'H' 0.0000 0.0000
                         'International Tables Vol C Tables 4.2.6.8 and 6.1.1.4'
    'N' 'N' 0.0061 0.0033
                         'International Tables Vol C Tables 4.2.6.8 and 6.1.1.4'
    'O' 'O' 0.0106 0.0060
                         'International Tables Vol C Tables 4.2.6.8 and 6.1.1.4'
    'Cl' 'Cl' 0.1484 0.1585
                         'International Tables Vol C Tables 4.2.6.8 and 6.1.1.4'
_computing_data_collection     'APEX2 (Bruker, 2007)'
_computing_cell_refinement     'SAINT (Bruker, 2007)'
_computing_data_reduction     'SAINT (Bruker, 2007)'
_computing_structure_solution     'SHELXS97 (Sheldrick, 2008)'
_computing_structure_refinement     'SHELXL97 (Sheldrick, 2008)'
_computing_molecular_graphics     'SHELXTL (Sheldrick, 2008)'
_computing_publication_material     'SHELXTL (Sheldrick, 2008)'
loop_
    _atom_site_type_symbol
    _atom_site_label
    _atom_site_fract_x
    _atom_site_fract_y
    _atom_site_fract_z
    _atom_site_U_iso_or_equiv
    _atom_site_adp_type
    _atom_site_calc_flag
    _atom_site_refinement_flags
    _atom_site_occupancy
    _atom_site_symmetry_multiplicity
    _atom_site_disorder_assembly
    _atom_site_disorder_group
    Cl Cl2 -0.01505(3) 0.07074(6) 0.62309(5) 0.0780(2) Uani d . 1 1 . .
    Cl Cl1 0.59500(4) 0.06816(9) 0.99930(6) 0.1128(4) Uani d . 1 1 . .
    O O2 0.30900(7) 0.21848(13) 0.84990(9) 0.0528(4) Uani d . 1 1 . .
    C C12 0.18929(9) 0.19357(17) 0.66846(12) 0.0443(5) Uani d . 1 1 . .
    C C18 0.30971(9) 0.15687(17) 0.72324(12) 0.0435(5) Uani d . 1 1 . .
    N N1 0.30407(9) 0.04712(16) 0.67773(12) 0.0524(5) Uani d . 1 1 . .
    C C11 0.25594(9) 0.24575(18) 0.68262(12) 0.0424(5) Uani d . 1 1 . .
    H H11 0.2578 0.3129 0.7196 0.051 Uiso calc R 1 1 . .
    C C4 0.42949(9) 0.17517(19) 0.79764(14) 0.0492(5) Uani d . 1 1 . .
    O O1 0.28944(9) 0.02289(15) 0.82275(11) 0.0759(5) Uani d . 1 1 . .
    C C7 0.37764(9) 0.21213(18) 0.72628(13) 0.0477(5) Uani d . 1 1 . .
    H H7 0.3901 0.1767 0.6811 0.057 Uiso calc R 1 1 . .
    C C19 0.30148(9) 0.12206(19) 0.80460(13) 0.0475(5) Uani d . 1 1 . .
    C C9 0.33050(11) 0.3749(2) 0.63092(15) 0.0552(6) Uani d . 1 1 . .
    C C17 0.15361(10) 0.2176(2) 0.72194(14) 0.0561(6) Uani d . 1 1 . .
    H H17 0.1719 0.2608 0.7676 0.067 Uiso calc R 1 1 . .
    O O3 0.34259(9) 0.45029(17) 0.58723(12) 0.0832(6) Uani d . 1 1 . .
    C C14 0.09922(11) 0.0868(2) 0.58857(14) 0.0567(6) Uani d . 1 1 . .
    H H14 0.0811 0.0413 0.5440 0.068 Uiso calc R 1 1 . .
    C C10 0.27117(10) 0.2997(2) 0.60953(13) 0.0517(5) Uani d . 1 1 . .
    H H10A 0.2767 0.2352 0.5744 0.062 Uiso calc R 1 1 . .
    H H10B 0.2358 0.3494 0.5818 0.062 Uiso calc R 1 1 . .
    C C15 0.06450(10) 0.1152(2) 0.64196(15) 0.0551(6) Uani d . 1 1 . .
    C C8 0.37399(10) 0.34828(19) 0.71039(14) 0.0542(6) Uani d . 1 1 . .
    H H8A 0.3584 0.3888 0.7509 0.065 Uiso calc R 1 1 . .
    H H8B 0.4162 0.3791 0.7125 0.065 Uiso calc R 1 1 . .
    C C13 0.16142(10) 0.12688(19) 0.60210(13) 0.0526(6) Uani d . 1 1 . .
    H H13 0.1849 0.1086 0.5659 0.063 Uiso calc R 1 1 . .
    C C20 0.30188(13) 0.2027(3) 0.93036(14) 0.0705(7) Uani d . 1 1 . .
    H H20A 0.2595 0.2272 0.9327 0.085 Uiso calc R 1 1 . .
    H H20B 0.3074 0.1183 0.9452 0.085 Uiso calc R 1 1 . .
    C C16 0.09146(11) 0.1789(2) 0.70886(16) 0.0646(7) Uani d . 1 1 . .
    H H16 0.0680 0.1961 0.7453 0.078 Uiso calc R 1 1 . .
    C C3 0.46190(11) 0.2575(2) 0.85150(16) 0.0690(7) Uani d . 1 1 . .
    H H3 0.4496 0.3381 0.8459 0.083 Uiso calc R 1 1 . .
    C C5 0.44867(12) 0.0562(2) 0.80921(17) 0.0694(7) Uani d . 1 1 . .
    H H5 0.4275 -0.0025 0.7744 0.083 Uiso calc R 1 1 . .
    C C1 0.53022(11) 0.1084(3) 0.92278(17) 0.0717(7) Uani d . 1 1 . .
    C C6 0.49881(14) 0.0224(3) 0.87177(19) 0.0829(9) Uani d . 1 1 . .
    H H6 0.5109 -0.0582 0.8789 0.099 Uiso calc R 1 1 . .
    C C22 0.30053(14) -0.0380(2) 0.63980(18) 0.0765(8) Uani d . 1 1 . .
    C C2 0.51188(12) 0.2252(3) 0.91352(18) 0.0793(8) Uani d . 1 1 . .
    H H2 0.5329 0.2834 0.9489 0.095 Uiso calc R 1 1 . .
    C C21 0.34862(18) 0.2745(3) 0.98441(18) 0.1104(12) Uani d . 1 1 . .
    H H21A 0.3437 0.2640 1.0370 0.166 Uiso calc R 1 1 . .
    H H21B 0.3428 0.3581 0.9698 0.166 Uiso calc R 1 1 . .
    H H21C 0.3905 0.2493 0.9825 0.166 Uiso calc R 1 1 . .
loop_
    _atom_site_aniso_label
    _atom_site_aniso_U_11
    _atom_site_aniso_U_22
    _atom_site_aniso_U_33
    _atom_site_aniso_U_12
    _atom_site_aniso_U_13
    _atom_site_aniso_U_23
    Cl2 0.0464(3) 0.0811(5) 0.1010(6) -0.0096(3) 0.0083(3) -0.0033(4)
    Cl1 0.0699(5) 0.1466(8) 0.1075(7) 0.0144(5) -0.0045(4) 0.0360(6)
    O2 0.0637(9) 0.0523(9) 0.0461(9) -0.0020(7) 0.0207(7) 0.0016(7)
    C12 0.0474(11) 0.0384(10) 0.0454(12) 0.0012(9) 0.0087(10) 0.0009(9)
    C18 0.0492(11) 0.0345(10) 0.0487(13) -0.0035(8) 0.0159(10) -0.0030(9)
    N1 0.0580(11) 0.0386(10) 0.0609(12) -0.0003(8) 0.0153(9) -0.0051(9)
    C11 0.0472(11) 0.0377(10) 0.0428(12) -0.0030(8) 0.0122(9) -0.0017(9)
    C4 0.0417(11) 0.0520(12) 0.0586(14) -0.0016(9) 0.0216(10) 0.0030(11)
    O1 0.1060(14) 0.0511(10) 0.0770(13) -0.0162(9) 0.0350(11) 0.0125(9)
    C7 0.0480(12) 0.0463(12) 0.0534(13) -0.0034(9) 0.0210(10) -0.0009(10)
    C19 0.0430(11) 0.0458(12) 0.0543(14) -0.0024(9) 0.0136(10) 0.0049(11)
    C9 0.0647(14) 0.0492(12) 0.0582(15) -0.0031(11) 0.0275(12) 0.0072(12)
    C17 0.0511(13) 0.0594(14) 0.0583(15) -0.0059(10) 0.0147(11) -0.0144(12)
    O3 0.0888(13) 0.0857(13) 0.0778(13) -0.0170(10) 0.0257(11) 0.0318(11)
    C14 0.0580(14) 0.0522(13) 0.0528(14) -0.0055(10) 0.0009(11) -0.0060(11)
    C10 0.0611(13) 0.0484(12) 0.0456(13) 0.0006(10) 0.0133(11) 0.0013(10)
    C15 0.0456(12) 0.0486(12) 0.0674(16) -0.0023(10) 0.0076(11) 0.0037(12)
    C8 0.0538(12) 0.0498(13) 0.0609(15) -0.0114(10) 0.0179(11) 0.0043(11)
    C13 0.0548(13) 0.0538(13) 0.0491(14) -0.0020(10) 0.0130(11) -0.0039(11)
    C20 0.0799(17) 0.0865(19) 0.0499(15) 0.0054(14) 0.0254(14) 0.0099(14)
    C16 0.0535(13) 0.0734(16) 0.0714(17) -0.0050(12) 0.0240(13) -0.0131(14)
    C3 0.0583(14) 0.0608(15) 0.0810(19) 0.0014(12) 0.0046(14) -0.0045(14)
    C5 0.0659(15) 0.0577(15) 0.0817(19) 0.0030(12) 0.0130(14) 0.0013(14)
    C1 0.0472(13) 0.095(2) 0.0732(18) 0.0015(13) 0.0148(13) 0.0141(16)
    C6 0.0760(18) 0.0686(17) 0.102(2) 0.0186(15) 0.0177(17) 0.0211(17)
    C22 0.0902(19) 0.0528(15) 0.083(2) 0.0022(14) 0.0155(16) -0.0109(15)
    C2 0.0608(16) 0.087(2) 0.080(2) -0.0032(14) -0.0005(15) -0.0080(16)
    C21 0.143(3) 0.130(3) 0.0617(19) -0.051(2) 0.033(2) -0.021(2)
_geom_special_details
;
All s.u.'s (except the s.u. in the dihedral angle between two l.s. planes) are
estimated using the full covariance matrix. The cell s.u.'s are taken into
account individually in the estimation of s.u.'s in distances, angles and
torsion angles; correlations between s.u.'s in cell parameters are only used
when they are defined by crystal symmetry. An approximate (isotropic)
treatment of cell s.u.'s is used for estimating s.u.'s involving l.s. planes.
;
loop_
    _geom_bond_atom_site_label_1
    _geom_bond_atom_site_label_2
    _geom_bond_site_symmetry_2
    _geom_bond_distance
    _geom_bond_publ_flag
    Cl2 C15 . 1.745(2) ?
    Cl1 C1 . 1.739(3) ?
    O2 C19 . 1.316(3) ?
    O2 C20 . 1.466(3) ?
    C12 C13 . 1.382(3) ?
    C12 C17 . 1.383(3) ?
    C12 C11 . 1.519(3) ?
    C18 N1 . 1.442(3) ?
    C18 C19 . 1.529(3) ?
    C18 C11 . 1.556(3) ?
    C18 C7 . 1.584(3) ?
    N1 C22 . 1.144(3) ?
    C11 C10 . 1.523(3) ?
    C11 H11 . 0.9800 ?
    C4 C3 . 1.373(3) ?
    C4 C5 . 1.382(3) ?
    C4 C7 . 1.513(3) ?
    O1 C19 . 1.191(3) ?
    C7 C8 . 1.532(3) ?
    C7 H7 . 0.9800 ?
    C9 O3 . 1.205(3) ?
    C9 C10 . 1.500(3) ?
    C9 C8 . 1.502(3) ?
    C17 C16 . 1.378(3) ?
    C17 H17 . 0.9300 ?
    C14 C15 . 1.377(3) ?
    C14 C13 . 1.383(3) ?
    C14 H14 . 0.9300 ?
    C10 H10A . 0.9700 ?
    C10 H10B . 0.9700 ?
    C15 C16 . 1.367(3) ?
    C8 H8A . 0.9700 ?
    C8 H8B . 0.9700 ?
    C13 H13 . 0.9300 ?
    C20 C21 . 1.441(4) ?
    C20 H20A . 0.9700 ?
    C20 H20B . 0.9700 ?
    C16 H16 . 0.9300 ?
    C3 C2 . 1.376(4) ?
    C3 H3 . 0.9300 ?
    C5 C6 . 1.388(4) ?
    C5 H5 . 0.9300 ?
    C1 C2 . 1.352(4) ?
    C1 C6 . 1.365(4) ?
    C6 H6 . 0.9300 ?
    C2 H2 . 0.9300 ?
    C21 H21A . 0.9600 ?
    C21 H21B . 0.9600 ?
    C21 H21C . 0.9600 ?
loop_
    _geom_angle_atom_site_label_1
    _geom_angle_atom_site_label_2
    _geom_angle_atom_site_label_3
    _geom_angle_site_symmetry_1
    _geom_angle_site_symmetry_3
    _geom_angle
    _geom_angle_publ_flag
    C19 O2 C20 . . 117.11(18) ?
    C13 C12 C17 . . 118.1(2) ?
    C13 C12 C11 . . 122.58(19) ?
    C17 C12 C11 . . 119.21(19) ?
    N1 C18 C19 . . 106.80(16) ?
    N1 C18 C11 . . 109.33(17) ?
    C19 C18 C11 . . 109.64(16) ?
    N1 C18 C7 . . 107.07(16) ?
    C19 C18 C7 . . 113.03(17) ?
    C11 C18 C7 . . 110.82(15) ?
    C22 N1 C18 . . 177.6(2) ?
    C12 C11 C10 . . 114.26(17) ?
    C12 C11 C18 . . 114.07(16) ?
    C10 C11 C18 . . 109.69(16) ?
    C12 C11 H11 . . 106.0 ?
    C10 C11 H11 . . 106.0 ?
    C18 C11 H11 . . 106.0 ?
    C3 C4 C5 . . 116.7(2) ?
    C3 C4 C7 . . 122.3(2) ?
    C5 C4 C7 . . 120.9(2) ?
    C4 C7 C8 . . 114.22(18) ?
    C4 C7 C18 . . 114.57(17) ?
    C8 C7 C18 . . 111.65(16) ?
    C4 C7 H7 . . 105.1 ?
    C8 C7 H7 . . 105.1 ?
    C18 C7 H7 . . 105.1 ?
    O1 C19 O2 . . 126.2(2) ?
    O1 C19 C18 . . 124.5(2) ?
    O2 C19 C18 . . 109.36(17) ?
    O3 C9 C10 . . 122.4(2) ?
    O3 C9 C8 . . 122.6(2) ?
    C10 C9 C8 . . 114.99(18) ?
    C16 C17 C12 . . 121.2(2) ?
    C16 C17 H17 . . 119.4 ?
    C12 C17 H17 . . 119.4 ?
    C15 C14 C13 . . 119.1(2) ?
    C15 C14 H14 . . 120.4 ?
    C13 C14 H14 . . 120.4 ?
    C9 C10 C11 . . 111.22(18) ?
    C9 C10 H10A . . 109.4 ?
    C11 C10 H10A . . 109.4 ?
    C9 C10 H10B . . 109.4 ?
    C11 C10 H10B . . 109.4 ?
    H10A C10 H10B . . 108.0 ?
    C16 C15 C14 . . 120.7(2) ?
    C16 C15 Cl2 . . 119.88(19) ?
    C14 C15 Cl2 . . 119.39(18) ?
    C9 C8 C7 . . 110.72(19) ?
    C9 C8 H8A . . 109.5 ?
    C7 C8 H8A . . 109.5 ?
    C9 C8 H8B . . 109.5 ?
    C7 C8 H8B . . 109.5 ?
    H8A C8 H8B . . 108.1 ?
    C12 C13 C14 . . 121.2(2) ?
    C12 C13 H13 . . 119.4 ?
    C14 C13 H13 . . 119.4 ?
    C21 C20 O2 . . 109.8(2) ?
    C21 C20 H20A . . 109.7 ?
    O2 C20 H20A . . 109.7 ?
    C21 C20 H20B . . 109.7 ?
    O2 C20 H20B . . 109.7 ?
    H20A C20 H20B . . 108.2 ?
    C15 C16 C17 . . 119.6(2) ?
    C15 C16 H16 . . 120.2 ?
    C17 C16 H16 . . 120.2 ?
    C4 C3 C2 . . 122.4(3) ?
    C4 C3 H3 . . 118.8 ?
    C2 C3 H3 . . 118.8 ?
    C4 C5 C6 . . 121.4(3) ?
    C4 C5 H5 . . 119.3 ?
    C6 C5 H5 . . 119.3 ?
    C2 C1 C6 . . 120.4(3) ?
    C2 C1 Cl1 . . 119.6(2) ?
    C6 C1 Cl1 . . 120.0(2) ?
    C1 C6 C5 . . 119.5(3) ?
    C1 C6 H6 . . 120.2 ?
    C5 C6 H6 . . 120.2 ?
    C1 C2 C3 . . 119.6(3) ?
    C1 C2 H2 . . 120.2 ?
    C3 C2 H2 . . 120.2 ?
    C20 C21 H21A . . 109.5 ?
    C20 C21 H21B . . 109.5 ?
    H21A C21 H21B . . 109.5 ?
    C20 C21 H21C . . 109.5 ?
    H21A C21 H21C . . 109.5 ?
    H21B C21 H21C . . 109.5 ?
loop_
    _geom_torsion_atom_site_label_1
    _geom_torsion_atom_site_label_2
    _geom_torsion_atom_site_label_3
    _geom_torsion_atom_site_label_4
    _geom_torsion_site_symmetry_1
    _geom_torsion_site_symmetry_2
    _geom_torsion_site_symmetry_3
    _geom_torsion_site_symmetry_4
    _geom_torsion
    _geom_torsion_publ_flag
    C19 C18 N1 C22 . . . . -164(6) ?
    C11 C18 N1 C22 . . . . 78(6) ?
    C7 C18 N1 C22 . . . . -43(6) ?
    C13 C12 C11 C10 . . . . 41.3(3) ?
    C17 C12 C11 C10 . . . . -135.7(2) ?
    C13 C12 C11 C18 . . . . -86.0(2) ?
    C17 C12 C11 C18 . . . . 96.9(2) ?
    N1 C18 C11 C12 . . . . 55.2(2) ?
    C19 C18 C11 C12 . . . . -61.5(2) ?
    C7 C18 C11 C12 . . . . 173.01(17) ?
    N1 C18 C11 C10 . . . . -74.4(2) ?
    C19 C18 C11 C10 . . . . 168.84(17) ?
    C7 C18 C11 C10 . . . . 43.4(2) ?
    C3 C4 C7 C8 . . . . 11.8(3) ?
    C5 C4 C7 C8 . . . . -164.7(2) ?
    C3 C4 C7 C18 . . . . -118.7(2) ?
    C5 C4 C7 C18 . . . . 64.7(3) ?
    N1 C18 C7 C4 . . . . -93.2(2) ?
    C19 C18 C7 C4 . . . . 24.1(2) ?
    C11 C18 C7 C4 . . . . 147.63(18) ?
    N1 C18 C7 C8 . . . . 134.96(19) ?
    C19 C18 C7 C8 . . . . -107.7(2) ?
    C11 C18 C7 C8 . . . . 15.8(2) ?
    C20 O2 C19 O1 . . . . -0.1(3) ?
    C20 O2 C19 C18 . . . . 179.17(17) ?
    N1 C18 C19 O1 . . . . -3.5(3) ?
    C11 C18 C19 O1 . . . . 114.8(2) ?
    C7 C18 C19 O1 . . . . -121.0(2) ?
    N1 C18 C19 O2 . . . . 177.26(16) ?
    C11 C18 C19 O2 . . . . -64.4(2) ?
    C7 C18 C19 O2 . . . . 59.8(2) ?
    C13 C12 C17 C16 . . . . -1.5(3) ?
    C11 C12 C17 C16 . . . . 175.7(2) ?
    O3 C9 C10 C11 . . . . -160.1(2) ?
    C8 C9 C10 C11 . . . . 20.6(3) ?
    C12 C11 C10 C9 . . . . 166.34(18) ?
    C18 C11 C10 C9 . . . . -64.1(2) ?
    C13 C14 C15 C16 . . . . -2.0(4) ?
    C13 C14 C15 Cl2 . . . . 177.18(17) ?
    O3 C9 C8 C7 . . . . -139.3(2) ?
    C10 C9 C8 C7 . . . . 40.1(3) ?
    C4 C7 C8 C9 . . . . 169.06(18) ?
    C18 C7 C8 C9 . . . . -58.9(2) ?
    C17 C12 C13 C14 . . . . 1.1(3) ?
    C11 C12 C13 C14 . . . . -176.0(2) ?
    C15 C14 C13 C12 . . . . 0.7(3) ?
    C19 O2 C20 C21 . . . . 140.9(3) ?
    C14 C15 C16 C17 . . . . 1.6(4) ?
    Cl2 C15 C16 C17 . . . . -177.61(19) ?
    C12 C17 C16 C15 . . . . 0.2(4) ?
    C5 C4 C3 C2 . . . . 1.1(4) ?
    C7 C4 C3 C2 . . . . -175.6(2) ?
    C3 C4 C5 C6 . . . . -0.8(4) ?
    C7 C4 C5 C6 . . . . 176.0(2) ?
    C2 C1 C6 C5 . . . . 1.3(4) ?
    Cl1 C1 C6 C5 . . . . -177.6(2) ?
    C4 C5 C6 C1 . . . . -0.4(4) ?
    C6 C1 C2 C3 . . . . -1.0(4) ?
    Cl1 C1 C2 C3 . . . . 178.0(2) ?
    C4 C3 C2 C1 . . . . -0.2(4) ?
loop_
    _geom_hbond_atom_site_label_D
    _geom_hbond_atom_site_label_H
    _geom_hbond_atom_site_label_A
    _geom_hbond_site_symmetry_A
    _geom_hbond_distance_DH
    _geom_hbond_distance_HA
    _geom_hbond_distance_DA
    _geom_hbond_angle_DHA
    _geom_hbond_publ_flag
    C11 H11 O1 4_556 0.98 2.57 3.218(3) 123 yes
