# Supplementary material for: Ethyl 2,6-bis­(4-chloro­phen­yl)-1-iso­cyano-4-oxo­cyclo­hexa­necarboxyl­ate
Source: Acta Crystallogr Sect E Struct Rep Online. 2014 Jun 21;70(Pt 7):o802. doi: 10.1107/S160053681401383X (PMC4120570; doi:10.1107/S160053681401383X)
Supplement: Supplementary file 2 [file e-70-0o802-Isup2.hkl]

#
# h,k,l, Fc-squared, Fo-squared, sigma(Fo-squared) and status flag
#
data_I
_shelx_title ' 11 in C2/c'
_shelx_refln_list_code          4
_shelx_F_calc_maximum      447.02
_exptl_crystal_F_000      1728.00
_reflns_d_resolution_high  0.8408
 
loop_
 _symmetry_equiv_pos_as_xyz
 'x, y, z'
 '-x, y, -z+1/2'
 'x+1/2, y+1/2, z'
 '-x+1/2, y+1/2, -z+1/2'
 '-x, -y, -z'
 'x, -y, z-1/2'
 '-x+1/2, -y+1/2, -z'
 'x+1/2, -y+1/2, z-1/2'
 
_cell_length_a    21.6980
_cell_length_b    11.0770
_cell_length_c    17.5150
_cell_angle_alpha  90.000
_cell_angle_beta  104.535
_cell_angle_gamma  90.000
 
_shelx_F_squared_multiplier     1.000
 
loop_
 _refln_index_h
 _refln_index_k
 _refln_index_l
 _refln_F_squared_calc
 _refln_F_squared_meas
 _refln_F_squared_sigma
 _refln_observed_status
   2   0   0     1198.55     1128.83     23.06 o
   4   0   0     1153.27     1347.60     23.12 o
   6   0   0    25486.36    25093.93    378.92 o
   8   0   0     7364.82     8071.10    125.56 o
  10   0   0    27301.87    28813.64    672.02 o
  12   0   0     2523.58     2863.86     65.57 o
  14   0   0      147.33      126.73     14.40 o
  16   0   0       12.86       -8.26     16.55 o
  18   0   0     1331.60     1293.48     43.53 o
  20   0   0      820.61      803.98     34.81 o
  22   0   0      193.22      225.10     29.94 o
  24   0   0      228.88      231.98     24.22 o
   1   1   0      311.74      369.98      5.94 o
   3   1   0     1664.63     1568.50     26.80 o
   5   1   0     3833.15     3817.32     53.64 o
   7   1   0    54846.47    54108.20    631.16 o
   9   1   0     5562.20     5551.53     69.94 o
  11   1   0      762.62      695.53     14.35 o
  13   1   0     7083.42     6889.85     87.69 o
  15   1   0      935.68      992.75     24.28 o
  17   1   0      916.22      931.17     24.59 o
  19   1   0       24.60       13.81      9.25 o
  21   1   0     1042.82     1078.33     29.93 o
  23   1   0       47.41       43.51     12.21 o
   0   2   0     4459.57     3380.09     65.42 o
   2   2   0    28010.13    27099.44    316.65 o
   4   2   0     1879.14     1971.56     28.94 o
   6   2   0      256.35      218.46      7.55 o
   8   2   0       10.59       20.60      6.07 o
  10   2   0     9477.77    10094.35    138.73 o
  12   2   0      585.04      654.44     14.95 o
  14   2   0      999.76     1112.92     21.52 o
  16   2   0     1307.62     1346.07     29.77 o
  18   2   0      282.26      252.83     14.54 o
  20   2   0      205.64      289.84     16.73 o
  22   2   0        0.96       18.07     11.30 o
  24   2   0       10.68       23.76     14.11 o
   1   3   0     8595.10     9050.23    120.58 o
   3   3   0     6344.17     6108.41     82.84 o
   5   3   0      180.98      169.34      5.83 o
   7   3   0     1142.81     1407.29     21.12 o
   9   3   0       20.79       12.19      4.13 o
  11   3   0       93.69       81.48      8.52 o
  13   3   0      851.50      888.60     27.54 o
  15   3   0      565.36      584.98     18.32 o
  17   3   0       20.46        1.43      9.21 o
  19   3   0      235.35      211.80     26.72 o
  21   3   0       84.16       85.92     12.37 o
  23   3   0      201.51      191.70     23.20 o
   0   4   0     2952.12     3050.23     51.10 o
   2   4   0     5057.72     4977.44     69.29 o
   4   4   0     9607.28     9272.11    175.62 o
   6   4   0      416.15      418.51      9.64 o
   8   4   0     1324.63     1439.38     23.67 o
  10   4   0        6.63        5.60      4.36 o
  12   4   0      124.14      138.06     10.11 o
  14   4   0      232.06      233.01     11.65 o
  16   4   0      140.08      120.04     10.21 o
  18   4   0       13.49        4.61      9.17 o
  20   4   0      270.98      310.40     19.91 o
  22   4   0       96.54       87.19     14.72 o
   1   5   0     6236.94     6474.53     73.10 o
   3   5   0       48.98       53.54      7.91 o
   5   5   0     4417.78     3922.49     51.59 o
   7   5   0      255.84      273.81     11.30 o
   9   5   0      336.20      350.28     10.12 o
  11   5   0      843.94      929.27     22.46 o
  13   5   0       25.78       34.79      7.94 o
  15   5   0     1961.82     2020.28     38.26 o
  17   5   0      419.01      390.75     19.92 o
  19   5   0        2.24       10.59     11.66 o
  21   5   0      426.08      461.00     24.27 o
  23   5   0       47.66       42.20     15.21 o
   0   6   0     7157.63     6452.12    104.24 o
   2   6   0     5952.25     5979.31     75.20 o
   4   6   0      980.10      998.16     33.41 o
   6   6   0      232.35      241.39      9.66 o
   8   6   0     2740.09     2764.35     40.22 o
  10   6   0       53.27       49.32      8.97 o
  12   6   0      422.44      405.68     14.50 o
  14   6   0      603.93      670.72     21.59 o
  16   6   0      646.56      568.31     44.68 o
  18   6   0       41.43       35.16     12.26 o
  20   6   0      126.78      156.56     17.11 o
  22   6   0       40.48       43.38     14.37 o
   1   7   0       70.31       41.13      8.14 o
   3   7   0     1692.57     1518.38     34.54 o
   5   7   0     3843.06     3640.36     58.38 o
   7   7   0      613.41      528.45     17.14 o
   9   7   0      220.11      199.32     12.20 o
  11   7   0       10.57        0.99      8.44 o
  13   7   0      684.95      775.95     43.41 o
  15   7   0        0.06       -4.89     13.56 o
  17   7   0      146.24       97.40     32.55 o
  19   7   0        0.39       42.96     23.06 o
  21   7   0        0.78       -8.93     21.95 o
   0   8   0     1556.90     1553.84     45.09 o
   2   8   0      828.29      723.88     22.06 o
   4   8   0        4.15       -4.61      7.42 o
   6   8   0       75.68       71.43     10.02 o
   8   8   0       11.84       35.88      9.65 o
  10   8   0     2036.79     2066.11     47.11 o
  12   8   0       51.55       45.56     15.05 o
  14   8   0       40.94        3.13     14.40 o
  16   8   0        4.92       19.02     15.98 o
  18   8   0        5.84        2.83     16.17 o
   1   9   0        1.37       -8.31     12.86 o
   3   9   0      313.50      410.75     30.40 o
   5   9   0      383.50      364.76     16.86 o
   7   9   0     1194.46     1049.97     33.10 o
   9   9   0     1738.78     1779.12     60.72 o
  11   9   0       45.88       63.77     16.10 o
  13   9   0      108.64      111.47     18.84 o
  15   9   0       41.30       59.36     17.54 o
  17   9   0        2.38       -6.91     44.63 o
   0  10   0      217.17      179.18     19.81 o
   2  10   0        0.01       -7.39      9.06 o
   4  10   0       73.22      103.60     11.56 o
   6  10   0       47.29       98.06     14.39 o
   8  10   0       22.48       34.43     31.89 o
  10  10   0       58.80       71.73     21.20 o
  12  10   0        0.02      -14.78     14.16 o
  14  10   0        0.71        5.07     14.56 o
  16  10   0       49.02       59.61     19.14 o
   1  11   0       55.19       27.50     10.85 o
   3  11   0       42.30       12.95      6.99 o
   5  11   0      311.16      309.57     26.85 o
   7  11   0      558.91      597.73     62.02 o
   9  11   0      375.61      339.34     28.27 o
  11  11   0      160.32      152.79     22.35 o
  13  11   0      389.54      444.59     31.30 o
   0  12   0      407.54      389.10     28.02 o
   2  12   0      585.15      651.24     48.08 o
   4  12   0       36.20       21.53     14.22 o
   6  12   0      398.08      425.89     27.70 o
   8  12   0      371.92      426.67     30.80 o
  10  12   0        5.87       15.49     28.27 o
   1  13   0       17.47       22.31     32.82 o
   3  13   0       72.97       81.45     18.76 o
 -25   1   1      288.33      276.40     22.65 o
 -23   1   1       11.06       12.32     11.08 o
 -21   1   1       24.69        9.80      9.84 o
 -19   1   1      535.42      545.41     19.86 o
 -17   1   1        7.94       -7.97      7.67 o
 -15   1   1     1011.59     1016.24     23.83 o
 -13   1   1      321.42      336.15     10.93 o
 -11   1   1     5312.63     5873.71     83.64 o
  -9   1   1     1462.09     1636.34     27.33 o
  -7   1   1    23180.49    21673.16    676.02 o
  -5   1   1    13776.29    13029.55    154.15 o
  -3   1   1     1003.23     1123.32     23.71 o
  -1   1   1    31527.68    29669.47    392.74 o
   1   1   1     1640.35     1517.15     21.98 o
   3   1   1    19378.39    18769.90    247.70 o
   5   1   1     4312.18     4227.86     52.71 o
   7   1   1      664.67      533.40     11.47 o
   9   1   1      661.71      759.72     14.57 o
  11   1   1      163.48      210.33      8.54 o
  13   1   1     9029.68     9301.32    131.58 o
  15   1   1      374.01      380.35     19.94 o
  17   1   1     2084.61     2032.47     40.34 o
  19   1   1      486.19      478.88     19.65 o
  21   1   1       29.49       29.47     11.41 o
  23   1   1        3.63        9.38     10.43 o
 -24   2   1       20.83       25.67     14.96 o
 -22   2   1       44.83       38.25     11.97 o
 -20   2   1      144.12      142.33     13.50 o
 -18   2   1      356.24      325.68     87.31 o
 -16   2   1     1942.39     2037.81     45.29 o
 -14   2   1     2877.30     2824.68     46.59 o
 -12   2   1     5176.53     5195.27    157.11 o
 -10   2   1    27068.32    28585.93    337.28 o
  -8   2   1     8138.59     8464.75    103.22 o
  -6   2   1      138.97      189.90      6.68 o
  -4   2   1    48993.17    46593.50    494.78 o
  -2   2   1       50.99       93.59      3.54 o
   0   2   1   102215.26    95497.92   1303.26 o
   2   2   1    19999.04    21109.42    275.56 o
   4   2   1     6568.88     6320.29     77.06 o
   6   2   1     2711.18     2419.01     37.11 o
   8   2   1     9195.05     9971.67    121.36 o
  10   2   1      136.52      160.61      7.75 o
  12   2   1     3864.52     3823.89     52.48 o
  14   2   1     1523.03     1375.22     24.95 o
  16   2   1        8.16       14.75      8.93 o
  18   2   1      593.42      583.22     20.65 o
  20   2   1      203.34      150.85     14.18 o
  22   2   1      508.01      511.44     22.28 o
  24   2   1      820.23      858.17     28.97 o
 -23   3   1        0.04       -0.77     12.81 o
 -21   3   1       11.85       22.77     11.79 o
 -19   3   1      621.74      649.50     21.87 o
 -17   3   1     4512.75     4469.95     71.91 o
 -15   3   1       98.41      120.18      9.49 o
 -13   3   1       80.49       77.91      7.66 o
 -11   3   1     2221.88     2114.99     31.99 o
  -9   3   1    23425.09    24111.49    284.92 o
  -7   3   1     1801.25     1406.39     21.07 o
  -5   3   1     9092.99     8987.33     98.62 o
  -3   3   1      685.92      787.67     12.04 o
  -1   3   1     4803.48     4397.74     54.46 o
   1   3   1    40602.30    39537.84    459.45 o
   3   3   1    70596.71    67707.41    781.85 o
   5   3   1     5436.15     5536.98     84.44 o
   7   3   1       34.92        2.60      3.42 o
   9   3   1      248.41      213.67      7.78 o
  11   3   1      585.96      594.11     14.75 o
  13   3   1      730.50      764.86     18.27 o
  15   3   1      379.08      368.38     13.50 o
  17   3   1      902.33      948.96     25.61 o
  19   3   1     2818.04     2898.30     53.52 o
  21   3   1      560.67      494.55     21.20 o
  23   3   1      196.38      197.25     20.67 o
 -24   4   1       51.77       62.48     15.17 o
 -22   4   1      222.44      274.90     20.78 o
 -20   4   1       82.71       83.50     20.12 o
 -18   4   1     1010.56      963.69     30.70 o
 -16   4   1      291.65      318.62     13.54 o
 -14   4   1     1362.95     1297.34     24.98 o
 -12   4   1     2576.24     2369.55     40.76 o
 -10   4   1      258.71      202.28     10.63 o
  -8   4   1      359.62      422.85     10.05 o
  -6   4   1     1910.15     1786.95     23.91 o
  -4   4   1    24135.43    24093.96    258.27 o
  -2   4   1    17538.96    16794.18    197.85 o
   0   4   1      159.98      217.45      9.14 o
   2   4   1     1398.54     1431.44     21.21 o
   4   4   1     7183.57     7184.38    104.24 o
   6   4   1     1943.56     1959.88     31.52 o
   8   4   1    12490.93    12789.21    171.34 o
  10   4   1      308.00      313.61     10.18 o
  12   4   1     6051.73     6069.73    104.25 o
  14   4   1      596.35      540.41     29.20 o
  16   4   1     1132.03      986.39     33.15 o
  18   4   1       10.66       -6.80      8.63 o
  20   4   1        1.51       -9.14      9.67 o
  22   4   1      197.67      225.78     26.04 o
 -23   5   1       19.31       24.05     14.01 o
 -21   5   1       89.58      114.04     15.38 o
 -19   5   1      113.35      153.99     16.00 o
 -17   5   1      180.08      194.54     19.38 o
 -15   5   1      265.87      271.26     21.31 o
 -13   5   1       62.47       83.59      8.94 o
 -11   5   1     2189.27     1964.64     31.72 o
  -9   5   1     2703.53     2474.46     32.85 o
  -7   5   1    13107.20    13280.77    146.00 o
  -5   5   1        4.71       -4.14      4.67 o
  -3   5   1      359.35      390.10     10.72 o
  -1   5   1       30.88        0.52      3.95 o
   1   5   1       36.95       46.35     13.27 o
   3   5   1      881.59      768.45     14.72 o
   5   5   1      234.07      266.36     22.48 o
   7   5   1      891.91      999.33     20.51 o
   9   5   1      423.45      384.10     13.07 o
  11   5   1       11.64       18.58      7.07 o
  13   5   1      191.58      218.41     18.39 o
  15   5   1      306.13      318.53     15.42 o
  17   5   1      247.65      307.72     19.03 o
  19   5   1      834.21      771.41     28.20 o
  21   5   1      215.99      223.89     18.72 o
 -22   6   1       62.51       31.55     14.14 o
 -20   6   1      214.63      244.34     25.43 o
 -18   6   1       25.12       21.66     11.99 o
 -16   6   1      777.97      647.49     28.39 o
 -14   6   1      743.09      658.37     87.75 o
 -12   6   1       67.52       51.53      8.24 o
 -10   6   1      518.20      518.78     13.09 o
  -8   6   1      620.50      620.32     15.27 o
  -6   6   1        7.85       10.37      5.76 o
  -4   6   1     1365.42     1223.28     21.33 o
  -2   6   1      171.27      164.03      8.93 o
   0   6   1    10185.36    10289.53    134.13 o
   2   6   1       45.45       39.51      5.02 o
   4   6   1     2153.66     1933.24     30.94 o
   6   6   1     3950.11     4285.62     63.64 o
   8   6   1        8.61       19.13      7.28 o
  10   6   1     1805.68     1749.18     49.61 o
  12   6   1      139.06      130.47     11.71 o
  14   6   1      348.54      348.31     16.37 o
  16   6   1      156.62      207.33     27.83 o
  18   6   1       52.96       48.93     19.99 o
  20   6   1      127.05      161.32     31.71 o
 -21   7   1      340.39      398.17     41.29 o
 -19   7   1        1.86       12.63     14.96 o
 -17   7   1      113.85      136.39     15.78 o
 -15   7   1      229.33      222.08     16.88 o
 -13   7   1      147.03      143.79     14.36 o
 -11   7   1       34.74       36.32     14.54 o
  -9   7   1       33.45       35.89     10.10 o
  -7   7   1      247.64      218.56     11.27 o
  -5   7   1      608.18      628.38     18.27 o
  -3   7   1      256.06      336.53     13.88 o
  -1   7   1      269.85      255.81     14.66 o
   1   7   1      600.57      737.70     19.71 o
   3   7   1       64.55       61.13      8.55 o
   5   7   1      112.80      139.52     14.41 o
   7   7   1      146.46      182.33     13.11 o
   9   7   1       14.91       22.18      8.74 o
  11   7   1      203.73      249.62     17.20 o
  13   7   1      204.70      253.32     17.71 o
  15   7   1      215.24      205.41     20.84 o
  17   7   1       57.66       73.25     16.69 o
  19   7   1      230.13      230.98     31.62 o
 -20   8   1        9.79       20.46     23.25 o
 -18   8   1        6.12       15.16     15.89 o
 -16   8   1       68.66       76.36     17.76 o
 -14   8   1       42.02       91.18     23.25 o
 -12   8   1       10.99        7.29     18.78 o
 -10   8   1      141.42      110.63     17.42 o
  -8   8   1     1988.10     1844.89     36.04 o
  -6   8   1      252.77      248.86     13.66 o
  -4   8   1      159.32      147.39     11.44 o
  -2   8   1      121.25      130.48     11.24 o
   0   8   1      618.44      595.40     18.96 o
   2   8   1        4.48       -7.32      9.85 o
   4   8   1     1541.90     1514.54     31.51 o
   6   8   1      375.44      379.93     18.39 o
   8   8   1        0.01      -10.55      8.41 o
  10   8   1      638.97      512.61     23.14 o
  12   8   1       35.05       34.27     15.64 o
  14   8   1      384.94      392.60     26.06 o
  16   8   1        4.20      -20.71     13.81 o
  18   8   1       20.73        5.02     20.46 o
 -17   9   1       39.80       64.35     18.46 o
 -15   9   1       31.51       40.54     16.44 o
 -13   9   1        0.44       13.10     14.19 o
 -11   9   1       20.48       -0.37     14.27 o
  -9   9   1      764.82      764.15     35.43 o
  -7   9   1      531.81      578.49     32.15 o
  -5   9   1      649.25      564.39     19.88 o
  -3   9   1      103.05      134.06     17.13 o
  -1   9   1      719.90      715.96     26.31 o
   1   9   1     1563.34     1504.39     32.46 o
   3   9   1        6.24       -1.65      9.14 o
   5   9   1     1341.97     1318.68     35.45 o
   7   9   1      329.37      373.35     21.37 o
   9   9   1       25.78       19.86     13.62 o
  11   9   1      636.57      643.07     32.05 o
  13   9   1      257.76      206.10     21.19 o
  15   9   1       10.89       11.23     14.86 o
  17   9   1      254.69      277.85     25.76 o
 -16  10   1        1.56       28.82     17.95 o
 -14  10   1        2.76        5.42     15.53 o
 -12  10   1      422.03      482.98     33.75 o
 -10  10   1        7.21       12.46     15.58 o
  -8  10   1        3.28       11.87     15.45 o
  -6  10   1      113.63      121.12     15.19 o
  -4  10   1      211.56      199.49     16.19 o
  -2  10   1     1730.56     1464.53    235.22 o
   0  10   1       35.89        7.60      9.53 o
   2  10   1       99.42       90.05     12.97 o
   4  10   1      269.48      239.00     19.71 o
   6  10   1      338.17      270.02     46.28 o
   8  10   1       35.68       12.18     15.01 o
  10  10   1       28.74       -1.54     15.04 o
  12  10   1        5.01       -9.28     18.13 o
  14  10   1      136.66      120.49     20.41 o
 -13  11   1       59.27       98.31     20.54 o
 -11  11   1        7.21        7.68     23.80 o
  -9  11   1     1355.65     1315.63     49.74 o
  -7  11   1      437.06      406.29     22.91 o
  -5  11   1      457.68      473.00     24.51 o
  -3  11   1      257.78      249.04     19.69 o
  -1  11   1       10.11        8.36      7.91 o
   1  11   1       29.32       50.49     11.45 o
   3  11   1        9.69        8.74     10.48 o
   5  11   1       20.85       14.21     13.09 o
   7  11   1       17.56       16.19     15.65 o
   9  11   1       74.61       46.38     30.50 o
  11  11   1       79.39       96.30     36.64 o
  13  11   1        0.65        6.87     16.40 o
 -10  12   1        0.15        4.09     17.81 o
  -8  12   1        7.37        7.10     16.95 o
  -6  12   1      314.62      389.35     24.08 o
  -4  12   1       53.19      101.09     23.00 o
  -2  12   1       21.29       15.67     13.98 o
   0  12   1        0.01       -7.57     13.14 o
   2  12   1       88.80       64.23     13.12 o
   4  12   1       50.11       86.25     17.17 o
   6  12   1        3.35       11.00     16.46 o
   8  12   1       84.72       56.43     18.54 o
  -3  13   1       78.91      132.57     20.64 o
  -1  13   1       12.25       -6.25     13.51 o
   1  13   1       10.26       20.83     18.15 o
   3  13   1       76.01       97.58     21.37 o
 -24   0   2      378.96      402.27     29.73 o
 -22   0   2       51.63       30.15     15.59 o
 -20   0   2      420.42      396.32     38.40 o
 -18   0   2     1488.64     1373.76     44.22 o
 -16   0   2    12797.27    13037.54    257.48 o
 -14   0   2    14441.86    13974.87    271.41 o
 -12   0   2      876.48      948.35     20.65 o
 -10   0   2    16805.01    17492.82    311.45 o
  -8   0   2      946.33      927.01     24.95 o
  -6   0   2      970.86     1026.42     28.36 o
  -4   0   2       59.84       46.37      8.28 o
  -2   0   2    51266.82    48351.09    906.20 o
   0   0   2    25833.71    25498.43    662.07 o
   2   0   2     1375.62     1604.03     48.35 o
   4   0   2     4871.80     5304.48    103.70 o
   6   0   2     2570.02     2840.10     60.33 o
   8   0   2    34060.24    34834.16    651.23 o
  10   0   2    23468.75    24716.12    467.59 o
  12   0   2    12325.12    12406.39    243.21 o
  14   0   2     4160.44     4258.71     95.44 o
  16   0   2     2201.48     2142.49     62.86 o
  18   0   2     4126.96     3793.40     91.84 o
  20   0   2      944.24     1038.93     48.07 o
  22   0   2      440.39      451.20     45.94 o
  24   0   2       86.47       68.74     20.47 o
 -25   1   2       67.92       54.31     23.67 o
 -23   1   2      600.47      631.86     39.04 o
 -21   1   2      592.61      625.29     36.00 o
 -19   1   2     1040.38      966.41     39.22 o
 -17   1   2       29.01       17.85      7.85 o
 -15   1   2        0.68       -4.30      4.05 o
 -13   1   2     1451.14     1536.67     30.10 o
 -11   1   2     2623.10     2333.11     33.27 o
  -9   1   2    18616.60    18678.59    221.29 o
  -7   1   2     6875.90     6796.10     82.86 o
  -5   1   2    25113.82    25516.20    391.00 o
  -3   1   2     1633.06     1617.98     41.57 o
  -1   1   2     3111.78     2627.19     83.42 o
   1   1   2        0.94       11.40      4.09 o
   3   1   2    10651.64    11480.11    151.88 o
   5   1   2    30245.30    29103.01    872.59 o
   7   1   2      628.59      514.23     11.12 o
   9   1   2      738.01      873.75     18.91 o
  11   1   2      210.56      252.08     10.95 o
  13   1   2       49.89       19.27      7.73 o
  15   1   2     6645.16     6621.71     99.53 o
  17   1   2     1434.12     1458.61     46.20 o
  19   1   2     1342.50     1268.01     31.56 o
  21   1   2       37.15       46.85     11.90 o
  23   1   2        1.24        7.47     11.34 o
 -24   2   2       29.88       42.24     15.14 o
 -22   2   2      139.62       94.32     20.73 o
 -20   2   2        5.62        1.50      9.08 o
 -18   2   2      219.90      213.48     13.68 o
 -16   2   2     2829.98     2802.19     48.62 o
 -14   2   2      807.91      747.11     16.80 o
 -12   2   2      678.76      632.36     14.42 o
 -10   2   2     2786.30     3091.17     42.03 o
  -8   2   2     3358.55     3469.54     45.25 o
  -6   2   2    26680.81    26204.00    649.80 o
  -4   2   2     2144.82     2052.64     27.07 o
  -2   2   2     6071.72     6387.53     76.98 o
   0   2   2    16195.56    16802.56    251.85 o
   2   2   2    21102.11    21682.39    324.60 o
   4   2   2    40702.33    41354.99    537.27 o
   6   2   2       29.24        9.65      4.08 o
   8   2   2    10142.41     9909.43    121.20 o
  10   2   2      547.67      760.83     16.03 o
  12   2   2    12482.81    12310.88    151.27 o
  14   2   2     1139.83     1114.91     25.79 o
  16   2   2      735.80      668.62     20.95 o
  18   2   2      136.16      142.23     13.13 o
  20   2   2        8.73       22.34     10.67 o
  22   2   2      209.60      234.25     16.78 o
 -23   3   2        4.52       14.25     13.20 o
 -21   3   2       72.54       60.94     13.29 o
 -19   3   2        0.10       -3.78     10.31 o
 -17   3   2        1.36       -4.10      8.78 o
 -15   3   2      584.72      524.43     15.40 o
 -13   3   2      507.78      487.41     13.67 o
 -11   3   2       83.82      139.36      7.63 o
  -9   3   2     1435.17     1274.11     23.73 o
  -7   3   2      886.32      856.68     16.11 o
  -5   3   2      723.65      985.69     16.37 o
  -3   3   2     7702.89     7247.07     80.01 o
  -1   3   2     2732.15     2415.37     35.85 o
   1   3   2      145.14       90.60     42.60 o
   3   3   2     5224.81     5064.20     70.53 o
   5   3   2      768.86      751.24     15.72 o
   7   3   2     1136.16     1229.60     22.89 o
   9   3   2     2667.67     2601.92     42.31 o
  11   3   2      960.28      942.27     19.38 o
  13   3   2      370.69      374.85     13.08 o
  15   3   2      304.52      330.08     15.44 o
  17   3   2      139.02      152.49     12.69 o
  19   3   2      202.90      211.01     19.11 o
  21   3   2      104.59       91.50     13.33 o
  23   3   2       85.53      120.05     15.45 o
 -24   4   2        3.18       -3.13     12.73 o
 -22   4   2       68.14       56.95     14.10 o
 -20   4   2      237.56      200.56     17.94 o
 -18   4   2       41.93      114.57     23.10 o
 -16   4   2      412.07      417.35     15.08 o
 -14   4   2      151.49      154.80      9.81 o
 -12   4   2     1215.54     1336.08     30.02 o
 -10   4   2     1645.45     1919.26     33.31 o
  -8   4   2      929.97      858.90     14.67 o
  -6   4   2     2149.55     2354.09     29.83 o
  -4   4   2     1311.89     1450.21     21.76 o
  -2   4   2       84.99      137.07      6.85 o
   0   4   2      499.34      586.30     14.48 o
   2   4   2      373.90      431.81     12.12 o
   4   4   2      131.64      169.79      7.09 o
   6   4   2      322.38      332.86      9.89 o
   8   4   2     2914.08     3598.74     57.56 o
  10   4   2      259.31      237.71      9.53 o
  12   4   2     1048.36     1054.70     26.56 o
  14   4   2      662.09      674.15     17.97 o
  16   4   2      144.78      141.79     12.71 o
  18   4   2        4.28        2.50      9.64 o
  20   4   2       24.71        5.46     10.30 o
  22   4   2      195.25      171.10     18.15 o
 -23   5   2       88.22       98.10     15.85 o
 -21   5   2        6.53       -3.60     11.87 o
 -19   5   2       12.94       -9.41     11.28 o
 -17   5   2      823.73      820.34     23.98 o
 -15   5   2       92.26       60.28      9.26 o
 -13   5   2      705.66      728.17     20.48 o
 -11   5   2      196.50      160.97      9.62 o
  -9   5   2     2657.02     2561.56     33.76 o
  -7   5   2       99.30      125.01      6.46 o
  -5   5   2     3339.45     3463.61     42.05 o
  -3   5   2      274.06      228.55      8.79 o
  -1   5   2       81.71       69.54      6.06 o
   1   5   2     4274.11     4361.53     63.80 o
   3   5   2      311.50      297.28      8.96 o
   5   5   2       18.13       26.37      5.13 o
   7   5   2     1165.60     1086.93     19.95 o
   9   5   2      251.81      274.77     10.44 o
  11   5   2      960.24      963.78     24.23 o
  13   5   2      989.99      875.61     23.43 o
  15   5   2      179.25      263.70     14.72 o
  17   5   2      133.27      150.72     15.50 o
  19   5   2       60.94       47.10     15.73 o
  21   5   2      194.85      228.80     23.01 o
 -22   6   2       34.14       38.26     14.38 o
 -20   6   2      280.25      250.02     19.38 o
 -18   6   2      942.99      944.37     30.95 o
 -16   6   2     1749.71     1441.46    265.56 o
 -14   6   2     1259.46     1207.33     27.72 o
 -12   6   2      195.57      227.17     12.41 o
 -10   6   2      501.54      554.52     13.47 o
  -8   6   2      999.07     1064.63     18.77 o
  -6   6   2     3315.93     3047.71     42.94 o
  -4   6   2     2335.33     2236.61     33.32 o
  -2   6   2      460.21      487.81     12.97 o
   0   6   2     7768.28     7627.81    106.81 o
   2   6   2      256.15      232.99     10.81 o
   4   6   2     2293.93     2304.34     33.92 o
   6   6   2      121.86      126.03      8.24 o
   8   6   2      259.54      200.77     11.17 o
  10   6   2     5162.74     5075.35     77.29 o
  12   6   2      765.64      728.61     26.96 o
  14   6   2     1003.12      851.82     39.03 o
  16   6   2      567.83      351.79    111.67 o
  18   6   2      336.48      367.22     25.37 o
  20   6   2      236.09      283.36     31.43 o
 -21   7   2      341.12      384.80     41.57 o
 -19   7   2      383.71      471.79     30.10 o
 -17   7   2       29.85        1.17     11.59 o
 -15   7   2      146.80      128.88     27.88 o
 -13   7   2      433.32      402.29     19.60 o
 -11   7   2     1279.17     1267.32     32.67 o
  -9   7   2      413.35      452.69     14.65 o
  -7   7   2       36.47       43.86      7.47 o
  -5   7   2     1687.47     1692.08     28.12 o
  -3   7   2       82.33       95.40      9.06 o
  -1   7   2       61.32       64.18      7.40 o
   1   7   2       13.19       12.73      6.31 o
   3   7   2       16.84       39.69      8.19 o
   5   7   2       27.11       36.21      8.29 o
   7   7   2     2804.08     2670.63     45.85 o
   9   7   2      363.64      334.25     18.47 o
  11   7   2      829.32      812.07     32.97 o
  13   7   2       49.48       28.71     13.66 o
  15   7   2      465.11      497.81     27.82 o
  17   7   2      737.65      799.00     41.84 o
  19   7   2       70.35       68.81     23.99 o
 -20   8   2       92.98       73.65     26.41 o
 -18   8   2       64.95       48.98     17.76 o
 -16   8   2      718.56      724.54     34.38 o
 -14   8   2      204.91      261.60     34.87 o
 -12   8   2        1.82      -14.35     12.30 o
 -10   8   2      411.52      435.50     26.21 o
  -8   8   2       22.40       -4.70     10.58 o
  -6   8   2     1034.49     1027.81     26.49 o
  -4   8   2       71.41       52.56      9.39 o
  -2   8   2      843.16      749.22     21.11 o
   0   8   2       66.64       37.94     11.48 o
   2   8   2        0.17       -3.94     10.26 o
   4   8   2        9.41       12.00      8.60 o
   6   8   2      219.72      263.05     14.32 o
   8   8   2      738.20      743.04     27.46 o
  10   8   2      934.06      985.39     85.27 o
  12   8   2      132.01       93.84     28.86 o
  14   8   2       81.92       72.83     16.47 o
  16   8   2      158.23      190.53     21.39 o
  18   8   2        1.35       33.29     22.87 o
 -17   9   2        0.77      -19.48     14.27 o
 -15   9   2       99.30       99.59     29.38 o
 -13   9   2        0.95       -3.89     13.97 o
 -11   9   2      219.59      246.96     22.87 o
  -9   9   2     4691.04     4593.27    106.36 o
  -7   9   2        0.05       14.31     15.25 o
  -5   9   2       13.56       11.27     13.66 o
  -3   9   2     1146.08     1163.18     28.14 o
  -1   9   2      385.01      404.81     17.12 o
   1   9   2      119.74      103.11     11.91 o
   3   9   2     2339.38     2256.46     42.96 o
   5   9   2     1426.93     1337.33     31.12 o
   7   9   2       30.51       20.09     10.40 o
   9   9   2      293.42      300.11     36.36 o
  11   9   2      393.84      347.33     40.36 o
  13   9   2       58.75      100.54     19.06 o
  15   9   2      336.09      335.78     26.62 o
  17   9   2        0.36        4.13     17.42 o
 -16  10   2      419.40      489.77     33.13 o
 -14  10   2      231.19      203.65     23.27 o
 -12  10   2      108.99      165.29     21.37 o
 -10  10   2      232.94      170.84     21.30 o
  -8  10   2      128.90      130.92     15.64 o
  -6  10   2       25.68       57.89     12.89 o
  -4  10   2      199.47      222.23     17.86 o
  -2  10   2      323.03      361.42     24.29 o
   0  10   2      176.53      177.41     16.97 o
   2  10   2     1024.41      985.51     41.20 o
   4  10   2     1536.26     1462.99     33.66 o
   6  10   2       89.31      139.75     16.29 o
   8  10   2       31.14        9.49      9.06 o
  10  10   2      201.23      183.17     21.36 o
  12  10   2      559.87      556.27     46.40 o
  14  10   2        0.61        9.12     15.95 o
 -13  11   2      152.70      133.83     22.73 o
 -11  11   2       37.04       55.35     18.83 o
  -9  11   2       72.42       15.54     34.96 o
  -7  11   2       13.84       19.93     13.44 o
  -5  11   2      402.33      385.13     22.68 o
  -3  11   2      242.40      247.86     19.03 o
  -1  11   2        0.55       -0.17     12.23 o
   1  11   2       10.35        7.06     14.44 o
   3  11   2       75.22       57.17     13.10 o
   5  11   2        5.02       -3.91     10.42 o
   7  11   2       93.09      143.40     32.82 o
   9  11   2       60.48       53.39     21.57 o
  11  11   2        2.87       13.94     15.90 o
 -10  12   2       37.31       41.82     18.97 o
  -8  12   2       41.03       40.14     20.46 o
  -6  12   2        0.22       -7.97     13.03 o
  -4  12   2       23.30       19.89     14.91 o
  -2  12   2        0.70        4.65     13.34 o
   0  12   2        9.60       18.90     13.95 o
   2  12   2       14.28      -10.86     15.40 o
   4  12   2       66.21       87.75     15.60 o
   6  12   2       76.20       98.41     19.46 o
   8  12   2       12.54        8.75     35.80 o
  -3  13   2       16.98       11.80     14.27 o
  -1  13   2        6.21        7.13     14.77 o
   1  13   2        1.42        2.16     13.68 o
 -25   1   3        0.33       14.64     14.97 o
 -23   1   3      116.97      127.60     16.98 o
 -21   1   3      231.37      208.76     31.68 o
 -19   1   3       22.07       15.02      8.62 o
 -17   1   3      597.20      558.54     18.55 o
 -15   1   3      217.12      259.14     13.13 o
 -13   1   3      774.55      722.33     15.31 o
 -11   1   3     3947.54     3831.71     50.60 o
  -9   1   3     4386.19     4297.79     62.08 o
  -7   1   3     4738.57     4926.47     69.05 o
  -5   1   3    49164.07    48312.57    635.73 o
  -3   1   3     4187.53     3725.15     74.89 o
  -1   1   3    14199.85    14004.95    213.79 o
   1   1   3    16392.21    16387.04    471.72 o
   3   1   3     3079.31     2834.91     57.96 o
   5   1   3      110.81      162.24     14.36 o
   7   1   3     2594.35     2919.90     44.97 o
   9   1   3      340.78      386.10     19.84 o
  11   1   3     3800.63     3621.46     57.35 o
  13   1   3      130.05      141.39     11.44 o
  15   1   3     1928.45     1867.80     37.60 o
  17   1   3      171.92      221.30     14.64 o
  19   1   3      123.96      166.03     13.77 o
  21   1   3       47.24       41.75     11.84 o
  23   1   3        0.03       -0.15     11.51 o
 -24   2   3       67.46       81.57     18.13 o
 -22   2   3      171.98      169.35     19.74 o
 -20   2   3      425.69      460.43     22.36 o
 -18   2   3      769.25      669.96     20.66 o
 -16   2   3      676.60      756.26     21.11 o
 -14   2   3      117.98      134.40      8.34 o
 -12   2   3      367.39      353.11     11.55 o
 -10   2   3     2712.96     3044.21     41.43 o
  -8   2   3       39.47       29.73     10.70 o
  -6   2   3     2336.75     2642.39     45.02 o
  -4   2   3     4636.14     4623.24     75.68 o
  -2   2   3   135908.94   117929.05   7704.95 o
   0   2   3     1373.90     1324.89     24.91 o
   2   2   3     5746.95     5403.81     85.47 o
   4   2   3     2106.49     2103.26     37.68 o
   6   2   3     1327.29     1156.36     21.28 o
   8   2   3    18747.67    18828.45    691.64 o
  10   2   3     8079.75     8314.72    117.72 o
  12   2   3      290.77      377.51     14.96 o
  14   2   3        0.12        1.10      7.88 o
  16   2   3      123.47      117.36     12.11 o
  18   2   3      480.59      519.91     21.69 o
  20   2   3       14.19       11.96     10.44 o
  22   2   3       56.82       84.55     17.86 o
 -23   3   3      911.40      959.49     33.23 o
 -21   3   3      138.37      155.38     16.20 o
 -19   3   3      134.08      125.59     14.85 o
 -17   3   3      198.30      184.73     15.63 o
 -15   3   3      786.87      689.76     17.05 o
 -13   3   3     1785.92     1715.30     28.17 o
 -11   3   3       15.33       44.89      5.90 o
  -9   3   3      137.81       79.03      7.05 o
  -7   3   3     3554.81     3187.64     42.32 o
  -5   3   3     1959.29     2064.07     28.28 o
  -3   3   3      738.71      653.45     11.74 o
  -1   3   3     1664.08     1595.65     22.61 o
   1   3   3    55462.15    55761.04   1013.18 o
   3   3   3     2897.03     2949.39     50.96 o
   5   3   3    15340.02    15425.13    205.35 o
   7   3   3     7880.72     8423.35    116.30 o
   9   3   3     3649.42     3497.02     62.68 o
  11   3   3     4605.13     4694.17     70.60 o
  13   3   3     3773.55     3732.93     53.70 o
  15   3   3     2183.96     2175.76     42.00 o
  17   3   3        2.29        1.40      9.23 o
  19   3   3        0.07        2.67      9.64 o
  21   3   3      562.70      555.22     23.12 o
  23   3   3       14.91       20.35     14.89 o
 -24   4   3       43.37       41.44     27.39 o
 -22   4   3      174.09      167.51     17.40 o
 -20   4   3      448.25      435.13     22.93 o
 -18   4   3     1804.91     1846.47     54.11 o
 -16   4   3     1818.61     1929.43     37.56 o
 -14   4   3       46.98       32.07      7.80 o
 -12   4   3       53.51       83.91     10.41 o
 -10   4   3     1023.79     1106.65     37.98 o
  -8   4   3       96.49       71.16      5.40 o
  -6   4   3     4875.11     5113.72     59.00 o
  -4   4   3     8963.94     8826.35     97.77 o
  -2   4   3     7762.25     7084.99     86.86 o
   0   4   3     8344.22     8556.53    104.40 o
   2   4   3     7622.32     7397.68    117.39 o
   4   4   3     2387.00     2754.35     49.74 o
   6   4   3      251.18      227.80     10.84 o
   8   4   3     9770.29     9122.68    126.77 o
  10   4   3      947.34      915.24     21.77 o
  12   4   3     1726.81     1662.07     38.27 o
  14   4   3       32.01       28.12      8.71 o
  16   4   3      616.32      605.46     24.28 o
  18   4   3     1386.17     1491.72     40.12 o
  20   4   3        0.65        4.51     12.46 o
  22   4   3       50.53       41.75     15.25 o
 -23   5   3      157.48      195.80     19.94 o
 -21   5   3        3.56       -0.64     12.74 o
 -19   5   3      120.74      104.40     15.10 o
 -17   5   3       70.57       67.70     10.90 o
 -15   5   3      538.64      552.83     29.21 o
 -13   5   3     1236.41     1114.03     29.82 o
 -11   5   3     1209.25     1272.90     23.42 o
  -9   5   3     3867.30     3937.10     48.16 o
  -7   5   3     2441.40     2352.02     30.87 o
  -5   5   3     1227.18     1470.67     21.02 o
  -3   5   3        0.07        5.83      4.53 o
  -1   5   3     4523.49     4813.98     62.15 o
   1   5   3     1291.34     1246.38     24.62 o
   3   5   3    19879.03    19306.05    254.47 o
   5   5   3      405.95      311.70     10.43 o
   7   5   3      232.17      256.53     13.12 o
   9   5   3      188.28      244.90     10.39 o
  11   5   3     1949.75     1949.67     37.03 o
  13   5   3      295.12      311.39     15.22 o
  15   5   3       44.86       20.52      9.49 o
  17   5   3       59.30       79.46     13.54 o
  19   5   3       14.58        1.20     11.52 o
  21   5   3       21.13       -4.42     13.98 o
 -22   6   3       63.99       84.34     16.52 o
 -20   6   3       59.78       40.91     13.60 o
 -18   6   3      547.09      600.64     25.33 o
 -16   6   3      242.66      195.01     16.19 o
 -14   6   3        4.38       -3.17      8.90 o
 -12   6   3       52.80       53.41      9.85 o
 -10   6   3     1960.89     2041.87     32.38 o
  -8   6   3     1300.06     1292.71     20.66 o
  -6   6   3     1273.14     1439.23     21.60 o
  -4   6   3     1532.34     1571.45     25.79 o
  -2   6   3     1793.55     1758.10     28.07 o
   0   6   3     2637.75     2774.30     39.90 o
   2   6   3        7.21        6.66      6.49 o
   4   6   3     5806.33     5857.46     89.52 o
   6   6   3        3.40       11.09      5.81 o
   8   6   3     1044.10      954.04     23.28 o
  10   6   3     4604.49     4453.83     69.83 o
  12   6   3      144.37      119.93     12.64 o
  14   6   3       30.02        5.01      9.06 o
  16   6   3      522.51      543.74     47.39 o
  18   6   3       78.31       34.11     13.41 o
  20   6   3      483.56      492.64     30.19 o
 -21   7   3      142.42      168.90     24.08 o
 -19   7   3      609.31      580.32     32.91 o
 -17   7   3       25.57       14.37     12.65 o
 -15   7   3        2.41       -6.88     10.38 o
 -13   7   3      125.09      140.78     14.36 o
 -11   7   3     1209.53     1110.77     30.78 o
  -9   7   3      262.63      299.79     13.95 o
  -7   7   3      299.21      278.32     11.57 o
  -5   7   3       70.33       66.51      7.76 o
  -3   7   3      122.88      188.97      9.82 o
  -1   7   3       95.01       79.78      8.16 o
   1   7   3       36.24       21.93      8.24 o
   3   7   3      573.60      567.54     18.06 o
   5   7   3     1708.99     1639.07     32.43 o
   7   7   3      383.17      357.21     15.43 o
   9   7   3       41.74       74.47     14.88 o
  11   7   3     2164.82     2185.58     49.48 o
  13   7   3      553.99      530.85     23.77 o
  15   7   3      425.23      387.86     21.79 o
  17   7   3        4.86       10.36     15.19 o
  19   7   3       38.18       84.62     24.92 o
 -20   8   3       23.42       41.66     25.66 o
 -18   8   3      254.35      285.69     26.04 o
 -16   8   3       32.60       53.11     16.63 o
 -14   8   3      227.97      160.16     27.71 o
 -12   8   3      259.18      260.75     22.52 o
 -10   8   3       19.61       -0.01     13.22 o
  -8   8   3     1172.07     1265.21     33.66 o
  -6   8   3      169.56      141.12     14.17 o
  -4   8   3        2.82       -3.28      8.08 o
  -2   8   3       63.21      109.13     10.45 o
   0   8   3     1175.01     1162.42     28.35 o
   2   8   3        8.79       18.89      8.96 o
   4   8   3     1942.72     1741.49     46.83 o
   6   8   3       48.75       68.05     12.21 o
   8   8   3      829.73      786.85     23.46 o
  10   8   3     2213.50     2187.30     50.21 o
  12   8   3       16.37       10.04     12.15 o
  14   8   3        7.89       13.97     13.00 o
  16   8   3        1.05       12.11     14.58 o
  18   8   3       31.49       51.51     23.25 o
 -17   9   3       52.00       35.44     17.22 o
 -15   9   3       47.74       41.42     16.24 o
 -13   9   3      253.97      243.51     23.43 o
 -11   9   3      725.47      742.89     34.57 o
  -9   9   3      230.94      249.10     23.34 o
  -7   9   3      904.66      903.48     29.33 o
  -5   9   3       84.45      103.18     13.62 o
  -3   9   3      292.55      271.05     20.67 o
  -1   9   3      401.63      373.35     17.19 o
   1   9   3      139.45      171.59     15.59 o
   3   9   3     2321.30     2329.44     44.53 o
   5   9   3      154.43      166.90     13.88 o
   7   9   3      133.27      121.82     12.95 o
   9   9   3      676.69      688.23     27.55 o
  11   9   3        0.99       -9.42     11.65 o
  13   9   3      326.22      407.81     31.52 o
  15   9   3        3.23       -2.12     15.90 o
 -16  10   3      226.27      241.04     38.96 o
 -14  10   3       30.91        6.92     15.45 o
 -12  10   3      160.42      137.84     20.19 o
 -10  10   3       12.73        5.38     16.09 o
  -8  10   3        1.69       -5.42     11.89 o
  -6  10   3      266.37      266.87     18.84 o
  -4  10   3     1102.82     1132.88     34.77 o
  -2  10   3      286.89      330.05     33.65 o
   0  10   3       44.15       68.37     11.60 o
   2  10   3       67.23       77.65     11.72 o
   4  10   3      929.09      837.66     33.23 o
   6  10   3      801.73      926.46     34.07 o
   8  10   3      573.06      598.83     25.95 o
  10  10   3       45.38       38.32     13.73 o
  12  10   3        1.38       -2.51     14.59 o
  14  10   3       16.94        7.02     16.07 o
 -13  11   3       14.54       19.36     18.28 o
 -11  11   3      220.74      233.45     50.96 o
  -9  11   3        0.32       16.99     16.30 o
  -7  11   3       49.22       25.66     13.38 o
  -5  11   3      170.99      146.20     17.03 o
  -3  11   3      434.13      477.40     24.62 o
  -1  11   3      448.85      440.13     23.26 o
   1  11   3       52.94       55.10     14.29 o
   3  11   3      909.21      929.09     28.37 o
   5  11   3      519.53      488.87     20.85 o
   7  11   3      197.58      220.02     18.82 o
   9  11   3      160.74      144.70     21.86 o
  11  11   3        0.04        0.23     16.04 o
 -10  12   3       41.64       54.36     28.55 o
  -8  12   3      138.15      179.33     24.12 o
  -6  12   3      341.91      393.67     24.47 o
  -4  12   3      117.31       80.97     21.28 o
  -2  12   3       23.23       13.89     15.84 o
   0  12   3        2.25       -9.19     16.60 o
   2  12   3       72.10       81.38     16.28 o
   4  12   3        1.63       -4.86     13.17 o
   6  12   3      237.98      332.46     27.07 o
   8  12   3        1.58       -5.26     15.95 o
  -1  13   3       21.50       26.83     15.35 o
 -24   0   4      193.08      198.81     37.94 o
 -22   0   4      261.29      213.31     35.34 o
 -20   0   4       29.01       19.34     10.32 o
 -18   0   4        0.85       -9.41     10.93 o
 -16   0   4     2081.88     2215.02     55.98 o
 -14   0   4     1586.99     1530.87     41.22 o
 -12   0   4       60.80       52.57      8.97 o
 -10   0   4       60.81       37.35      7.86 o
  -8   0   4     1821.58     1841.27     41.83 o
  -6   0   4   166923.80   156942.94   2911.62 o
  -4   0   4   199828.19   184520.95   3425.77 o
  -2   0   4    10630.81    10627.89    202.16 o
   0   0   4    39534.06    40677.87   1049.83 o
   2   0   4      263.39      463.63     21.95 o
   4   0   4    48320.65    47711.80   1232.45 o
   6   0   4     5056.77     5019.83    142.27 o
   8   0   4     3250.96     3143.90     96.89 o
  10   0   4      356.56      467.26     20.90 o
  12   0   4      578.34      557.69     25.26 o
  14   0   4        0.19        4.05     12.68 o
  16   0   4       46.71       48.52     15.59 o
  18   0   4      396.76      379.55     26.05 o
  20   0   4      333.67      346.11     26.49 o
  22   0   4      403.15      404.24     70.76 o
 -25   1   4      412.46      485.64     35.51 o
 -23   1   4       26.31       36.21     19.43 o
 -21   1   4        2.47        7.96     10.91 o
 -19   1   4       10.86        5.80      8.93 o
 -17   1   4       93.50       91.31     11.33 o
 -15   1   4     2337.53     2365.17     45.23 o
 -13   1   4     2621.83     2662.55     37.96 o
 -11   1   4     1975.70     2024.51     33.73 o
  -9   1   4      248.73      284.41      9.45 o
  -7   1   4      694.54      777.44     15.34 o
  -5   1   4    19769.45    20711.67    274.81 o
  -3   1   4     3694.08     3870.58     54.93 o
  -1   1   4    27276.76    25824.87   1001.88 o
   1   1   4    31821.00    31659.40    579.75 o
   3   1   4     3393.54     3482.80     70.55 o
   5   1   4       35.39       33.09     15.06 o
   7   1   4       18.98       66.94      9.33 o
   9   1   4      484.93      353.84     15.18 o
  11   1   4     5266.37     5189.57     78.56 o
  13   1   4      412.48      484.91     17.27 o
  15   1   4     1116.53     1103.88     27.82 o
  17   1   4      315.04      333.79     16.87 o
  19   1   4       28.92       41.46     11.27 o
  21   1   4        3.82       -1.89     10.43 o
  23   1   4      138.88      155.23     23.51 o
 -24   2   4        1.37        5.06     14.17 o
 -22   2   4      855.30      847.62     39.40 o
 -20   2   4       45.57       36.63     11.73 o
 -18   2   4      102.35      120.34     13.96 o
 -16   2   4        8.94        2.13      7.61 o
 -14   2   4     1712.67     1681.90     27.69 o
 -12   2   4      704.74      689.22     14.85 o
 -10   2   4     1410.75     1502.13     26.48 o
  -8   2   4     5279.31     5444.38     76.83 o
  -6   2   4    11303.25    11582.17    222.70 o
  -4   2   4     1227.20     1244.69     25.98 o
  -2   2   4     1304.43     1393.75     22.82 o
   0   2   4    10253.14    10013.50    188.02 o
   2   2   4     1522.38     1398.70     33.19 o
   4   2   4      120.55       67.75      8.11 o
   6   2   4    20343.45    21317.24    396.22 o
   8   2   4     2678.10     3185.15     57.45 o
  10   2   4     1275.09     1242.90     29.66 o
  12   2   4     1629.22     1561.27     36.17 o
  14   2   4     1535.96     1555.62     38.29 o
  16   2   4      994.47      880.65     40.69 o
  18   2   4       74.22       84.42     13.65 o
  20   2   4      105.45      109.07     15.39 o
  22   2   4      137.66      143.19     18.04 o
 -25   3   4       47.30       55.94     16.09 o
 -23   3   4       96.59      111.01     16.30 o
 -21   3   4       84.22      101.05     14.72 o
 -19   3   4      158.71      145.53     15.12 o
 -17   3   4       99.69      105.74     13.63 o
 -15   3   4      156.56      190.86     10.24 o
 -13   3   4      242.26      230.08     10.23 o
 -11   3   4      206.29      214.75     10.30 o
  -9   3   4     1370.93     1452.10     25.57 o
  -7   3   4     5271.42     5135.34     72.81 o
  -5   3   4    14827.89    15279.09    238.63 o
  -3   3   4     2550.65     2658.55     39.51 o
  -1   3   4      773.86      819.43     15.98 o
   1   3   4      690.53      628.25     16.44 o
   3   3   4       72.97       51.58     12.82 o
   5   3   4      702.18      806.57     20.67 o
   7   3   4      167.65      172.33     11.33 o
   9   3   4      224.82      197.57     12.61 o
  11   3   4      344.98      314.00     15.76 o
  13   3   4      106.98      128.23     16.55 o
  15   3   4      338.09      321.44     18.33 o
  17   3   4      814.24      710.99     26.72 o
  19   3   4       42.96       48.19     14.25 o
  21   3   4        0.56       19.13     13.99 o
 -24   4   4      166.88      164.39     18.74 o
 -22   4   4      169.22      178.04     17.67 o
 -20   4   4      451.84      449.28     22.44 o
 -18   4   4      585.03      576.95     24.61 o
 -16   4   4      164.08      174.02     12.42 o
 -14   4   4       97.05      120.39     10.97 o
 -12   4   4      610.04      659.51     23.07 o
 -10   4   4     3967.32     4032.74     54.10 o
  -8   4   4       53.05       45.06      6.09 o
  -6   4   4      138.27      130.60      6.21 o
  -4   4   4      937.25      955.27     16.09 o
  -2   4   4      644.49      691.93     12.96 o
   0   4   4      288.02      284.87      8.58 o
   2   4   4     4759.88     5247.43    107.79 o
   4   4   4     7686.56     8097.91    129.33 o
   6   4   4       78.42       98.35      9.40 o
   8   4   4      127.63      145.78      9.53 o
  10   4   4     2738.41     2897.35     48.31 o
  12   4   4      717.34      679.21     23.51 o
  14   4   4      302.24      340.51     15.76 o
  16   4   4      416.37      389.31     20.50 o
  18   4   4        9.38       20.52     11.95 o
  20   4   4       70.82       95.53     15.99 o
  22   4   4      190.69      218.70     21.43 o
 -23   5   4       87.87      108.15     16.73 o
 -21   5   4       25.41       21.51     13.18 o
 -19   5   4     1354.88     1327.94     37.22 o
 -17   5   4       27.13       20.22     11.49 o
 -15   5   4       76.40       61.47     14.92 o
 -13   5   4        0.93       -8.42      7.83 o
 -11   5   4     1585.34     1513.48     30.33 o
  -9   5   4        2.05        6.92      6.07 o
  -7   5   4      103.48      102.79      6.20 o
  -5   5   4     3107.35     3162.30     39.17 o
  -3   5   4      150.22      107.02      5.35 o
  -1   5   4     2482.24     2290.20     37.52 o
   1   5   4    20863.44    20855.76    277.04 o
   3   5   4        4.19       10.34      9.32 o
   5   5   4      150.02      138.73     10.98 o
   7   5   4      756.18      926.35     26.21 o
   9   5   4        3.07        2.62      7.55 o
  11   5   4     4684.06     4689.94     73.09 o
  13   5   4      716.06      725.51     22.00 o
  15   5   4      207.15      210.54     25.36 o
  17   5   4      252.18      278.57     19.29 o
  19   5   4        4.78        2.55     12.00 o
  21   5   4        0.33       -9.03     12.96 o
 -22   6   4      158.92      170.67     18.75 o
 -20   6   4       95.17      143.78     29.90 o
 -18   6   4      163.59      156.01     17.86 o
 -16   6   4      118.65      110.26     13.71 o
 -14   6   4      287.87      288.69     14.79 o
 -12   6   4        1.92      -11.92      7.95 o
 -10   6   4      845.39      913.79     19.40 o
  -8   6   4     3107.10     3112.23     44.54 o
  -6   6   4      775.30      706.87     13.91 o
  -4   6   4     1775.89     1570.22     26.10 o
  -2   6   4     1646.23     1680.54     27.56 o
   0   6   4     2462.97     2734.15     39.96 o
   2   6   4     2580.68     2453.24     49.01 o
   4   6   4     2612.35     2740.90     48.80 o
   6   6   4      774.47      803.92     20.98 o
   8   6   4     1873.40     1985.56     46.25 o
  10   6   4      143.17      193.28     14.82 o
  12   6   4       30.15        0.38      8.57 o
  14   6   4       94.12      110.14     11.97 o
  16   6   4       88.90      123.84     12.89 o
  18   6   4       79.91      102.88     22.76 o
  20   6   4      160.87      213.23     22.62 o
 -21   7   4        0.67        8.79     17.08 o
 -19   7   4       62.24       49.19     18.16 o
 -17   7   4       55.94       34.45     12.98 o
 -15   7   4        0.03        1.33     11.12 o
 -13   7   4       74.56      132.13     14.67 o
 -11   7   4       81.37       90.05     13.38 o
  -9   7   4     5575.25     5307.90     80.29 o
  -7   7   4      600.14      609.26     19.03 o
  -5   7   4     2757.67     2997.33     43.71 o
  -3   7   4     1750.67     1812.74     30.02 o
  -1   7   4     8321.53     8181.22    103.64 o
   1   7   4        1.92       17.90      8.54 o
   3   7   4     4564.85     4188.81     65.28 o
   5   7   4        0.93        1.89      9.77 o
   7   7   4      152.90      174.86     12.44 o
   9   7   4     3314.90     3649.33     96.56 o
  11   7   4        0.82       -8.45     11.32 o
  13   7   4      206.28      193.30     19.18 o
  15   7   4      141.99      232.02     19.05 o
  17   7   4       25.98       19.49     17.29 o
  19   7   4        2.13       37.38     24.55 o
 -20   8   4       12.95       27.15     23.99 o
 -18   8   4        0.52       20.18     16.13 o
 -16   8   4       23.59       16.25     15.91 o
 -14   8   4     1077.55      981.21     90.20 o
 -12   8   4     1143.98     1097.66     41.19 o
 -10   8   4       10.22      -11.85     12.88 o
  -8   8   4     1299.11     1219.89     33.40 o
  -6   8   4       50.11       40.21     12.24 o
  -4   8   4     2352.66     2276.57     49.27 o
  -2   8   4       15.67       15.88      8.69 o
   0   8   4       37.84       21.44     11.97 o
   2   8   4      244.11      222.93     20.20 o
   4   8   4      435.46      499.60     20.45 o
   6   8   4     1661.59     1674.79     35.28 o
   8   8   4      163.64      146.02     12.92 o
  10   8   4      774.99      804.69     28.98 o
  12   8   4       52.82       46.80     13.62 o
  14   8   4       36.20       29.36     13.82 o
  16   8   4      333.27      405.53     61.93 o
  18   8   4      162.05      221.31     32.92 o
 -17   9   4        9.01       16.63     16.36 o
 -15   9   4       92.14       40.73     23.99 o
 -13   9   4      404.18      401.83     27.65 o
 -11   9   4     1643.67     1561.42     51.02 o
  -9   9   4      332.01      328.58     19.92 o
  -7   9   4     1741.50     1691.74     42.01 o
  -5   9   4       25.70       27.61     16.29 o
  -3   9   4      191.71      186.81     16.51 o
  -1   9   4     1310.43     1285.10     32.18 o
   1   9   4       33.99       58.28     10.63 o
   3   9   4     1237.56     1214.06     39.51 o
   5   9   4     1166.27     1194.82     29.89 o
   7   9   4       93.09       79.04     11.52 o
   9   9   4      698.22      772.19     28.41 o
  11   9   4        3.33      -16.64     11.10 o
  13   9   4       16.31       26.19     13.83 o
  15   9   4        1.90        6.90     15.96 o
 -16  10   4      152.87      164.03     29.94 o
 -14  10   4      148.90      148.44     25.48 o
 -12  10   4       80.58       58.39     18.60 o
 -10  10   4       23.98       -2.79     15.77 o
  -8  10   4      339.23      405.05     27.66 o
  -6  10   4       25.86       26.30     12.77 o
  -4  10   4      729.97      663.29     26.86 o
  -2  10   4        4.94        4.04     15.72 o
   0  10   4       23.58       -1.38     12.04 o
   2  10   4      277.22      325.63     45.77 o
   4  10   4      497.68      444.69     19.34 o
   6  10   4      622.79      599.77     30.79 o
   8  10   4        6.72        5.49     12.40 o
  10  10   4       32.16       21.56     13.42 o
  12  10   4       63.14       70.07     19.16 o
  14  10   4       19.29        0.96     15.27 o
 -13  11   4       19.69       16.05     18.15 o
 -11  11   4       29.00        0.02     37.85 o
  -9  11   4       72.88       69.64     25.85 o
  -7  11   4       37.74       34.96     13.38 o
  -5  11   4       48.32       20.11     13.31 o
  -3  11   4       14.19       16.22     13.64 o
  -1  11   4        0.23       -9.89     12.14 o
   1  11   4       40.60       66.09     15.32 o
   3  11   4        2.59       19.69     10.61 o
   5  11   4       57.88       36.37     11.57 o
   7  11   4       91.94      110.69     16.30 o
   9  11   4       57.37       44.08     17.06 o
  11  11   4        0.86      -14.15     15.23 o
 -10  12   4       31.56       36.32     18.34 o
  -8  12   4      448.99      390.99     30.31 o
  -6  12   4       51.44       41.09     15.40 o
  -4  12   4       22.65        7.99     13.42 o
  -2  12   4      203.64      205.24     20.00 o
   0  12   4      190.40      218.05     26.15 o
   2  12   4      413.90      381.73     27.20 o
   4  12   4        6.62       23.45     14.11 o
   6  12   4        0.29       23.80     13.94 o
 -25   1   5       27.38       23.56     21.09 o
 -23   1   5        0.21        4.46     17.18 o
 -21   1   5      145.93      116.96     14.92 o
 -19   1   5     1107.50     1041.57     31.16 o
 -17   1   5     1197.80     1193.00     26.88 o
 -15   1   5      165.38      168.40     10.54 o
 -13   1   5      566.21      477.37     23.54 o
 -11   1   5     3444.26     3477.48     52.83 o
  -9   1   5      376.92      433.90     11.60 o
  -7   1   5     1894.65     1862.40     29.90 o
  -5   1   5       81.08      111.85      8.80 o
  -3   1   5     1591.85     1370.36     23.32 o
  -1   1   5     3954.86     4124.59     59.19 o
   1   1   5      103.86      115.04      8.76 o
   3   1   5        7.94       27.63      6.88 o
   5   1   5      460.36      504.84     18.99 o
   7   1   5     7431.58     7683.91    151.36 o
   9   1   5     1449.43     1547.77     43.52 o
  11   1   5     1033.20      995.51     33.04 o
  13   1   5      807.38      872.42     27.12 o
  15   1   5     1582.56     1522.54     38.99 o
  17   1   5      126.55      152.57     15.52 o
  19   1   5       84.65       67.72     17.76 o
  21   1   5      116.84      146.44     22.97 o
 -24   2   5      104.50      102.77     18.16 o
 -22   2   5       43.56       54.88     17.00 o
 -20   2   5      123.67      112.65     14.24 o
 -18   2   5     1215.11     1142.07     32.22 o
 -16   2   5     5130.26     5146.90     92.50 o
 -14   2   5       63.86       99.76      7.81 o
 -12   2   5       90.48       96.77      7.74 o
 -10   2   5     5254.15     5305.01     76.21 o
  -8   2   5     3166.21     2797.25     42.36 o
  -6   2   5     8632.28     8310.84    163.60 o
  -4   2   5    15315.90    15985.41    304.55 o
  -2   2   5      982.29     1080.04     19.41 o
   0   2   5     1319.21     1266.76     30.69 o
   2   2   5     9946.28     9915.10    188.76 o
   4   2   5     1429.05     1515.08     37.63 o
   6   2   5     2473.08     2614.18     59.18 o
   8   2   5     1618.15     1524.19     40.73 o
  10   2   5     2129.26     2204.87     72.25 o
  12   2   5       38.68       41.29     10.70 o
  14   2   5     1292.20     1238.11     33.84 o
  16   2   5      442.03      421.36     21.04 o
  18   2   5      985.62     1073.97     33.95 o
  20   2   5       99.07       96.06     18.21 o
  22   2   5       18.44       12.92     16.44 o
 -25   3   5        5.65       -8.31     13.59 o
 -23   3   5      129.95      158.25     22.13 o
 -21   3   5        4.02       -4.41     11.89 o
 -19   3   5       75.00       66.22     13.36 o
 -17   3   5      336.42      319.97     27.99 o
 -15   3   5     1427.94     1373.85     28.90 o
 -13   3   5     2334.37     2316.66     40.36 o
 -11   3   5     3382.44     3129.13     48.84 o
  -9   3   5     1504.71     1643.86     32.15 o
  -7   3   5       63.71       64.14      9.06 o
  -5   3   5     7181.03     6683.91    109.63 o
  -3   3   5    10210.63     9459.09    128.86 o
  -1   3   5      343.06      309.95      9.98 o
   1   3   5    14204.05    14906.56    279.31 o
   3   3   5       72.87      142.18     33.94 o
   5   3   5      132.96      163.61     24.73 o
   7   3   5     2121.13     2116.55     52.82 o
   9   3   5        3.01        4.03      9.30 o
  11   3   5     3470.19     3390.34     82.23 o
  13   3   5      847.50      849.17     29.15 o
  15   3   5     1821.62     1666.82     41.63 o
  17   3   5      610.50      551.10     24.56 o
  19   3   5      440.19      427.64     23.49 o
  21   3   5       40.38       38.04     17.58 o
 -24   4   5       23.49       18.30     16.77 o
 -22   4   5       47.08       64.62     15.25 o
 -20   4   5      248.19      294.65     19.30 o
 -18   4   5     1731.00     1700.88     46.17 o
 -16   4   5        7.97      -11.78      8.90 o
 -14   4   5      274.56      207.48     38.30 o
 -12   4   5        0.23       -0.35      7.35 o
 -10   4   5     6851.44     6982.53    100.47 o
  -8   4   5     9692.16     9425.45    152.54 o
  -6   4   5    11914.46    11922.39    189.60 o
  -4   4   5      136.23      116.05     10.74 o
  -2   4   5     2080.97     2174.48     31.08 o
   0   4   5     6367.56     6918.58     86.58 o
   2   4   5    18464.35    18942.76    355.28 o
   4   4   5     3824.00     3677.75     64.79 o
   6   4   5     1638.39     1537.95     34.15 o
   8   4   5      743.28      869.59     24.80 o
  10   4   5     3660.62     3448.09     64.97 o
  12   4   5      333.49      366.75     18.80 o
  14   4   5      958.22      901.94     28.70 o
  16   4   5       26.99       26.37     11.74 o
  18   4   5      535.08      563.58     42.06 o
  20   4   5      279.28      303.10     22.00 o
 -23   5   5        1.03        3.38     13.82 o
 -21   5   5       15.95       -6.17     13.03 o
 -19   5   5       60.63       91.00     22.02 o
 -17   5   5      378.09      354.68     16.85 o
 -15   5   5       40.84       34.99      8.28 o
 -13   5   5     4470.69     4305.85     68.05 o
 -11   5   5      247.74      286.71     16.80 o
  -9   5   5       32.34       35.82      7.83 o
  -7   5   5     2764.99     2718.66     38.37 o
  -5   5   5      394.19      363.51      9.94 o
  -3   5   5      444.53      468.23     11.16 o
  -1   5   5      275.13      228.28     10.37 o
   1   5   5      642.86      739.98     18.28 o
   3   5   5      762.70      660.84     24.53 o
   5   5   5     1796.03     1778.50     38.32 o
   7   5   5     1819.37     1910.42     41.46 o
   9   5   5     1031.07      964.94     27.92 o
  11   5   5      119.10       84.52     12.95 o
  13   5   5      138.23      139.90     12.36 o
  15   5   5      530.82      516.13     23.02 o
  17   5   5      164.87      154.11     16.54 o
  19   5   5       46.00       32.67     17.61 o
 -22   6   5      111.46      113.02     19.58 o
 -20   6   5      459.14      430.99     34.96 o
 -18   6   5        0.78        2.70      6.58 o
 -16   6   5       11.80       18.69      9.79 o
 -14   6   5       27.41       17.07     10.52 o
 -12   6   5       49.73       48.43      9.73 o
 -10   6   5       37.24       51.58      9.14 o
  -8   6   5      117.65      119.04      8.79 o
  -6   6   5     4917.02     4823.95     73.11 o
  -4   6   5     3433.70     3648.04     50.53 o
  -2   6   5     1635.23     1708.86     28.19 o
   0   6   5      965.85     1236.48     25.70 o
   2   6   5        8.41       21.06      7.97 o
   4   6   5       74.86       72.13     10.54 o
   6   6   5     1532.93     1498.70     36.12 o
   8   6   5     2547.14     2367.46     50.10 o
  10   6   5     1198.79     1266.16     34.63 o
  12   6   5      196.30      235.79     22.83 o
  14   6   5      614.48      664.25     26.32 o
  16   6   5       40.27       38.36     16.50 o
  18   6   5      131.72      163.46     22.67 o
 -21   7   5       63.45       52.18     19.41 o
 -19   7   5      312.56      292.82     26.16 o
 -17   7   5       77.03       71.72     14.17 o
 -15   7   5      149.39      127.79     15.54 o
 -13   7   5       14.79       11.99     11.19 o
 -11   7   5     2886.28     2731.03     56.51 o
  -9   7   5     1842.09     1772.03     35.14 o
  -7   7   5      608.74      644.43     19.95 o
  -5   7   5      317.72      381.52     17.77 o
  -3   7   5      174.50      209.41     11.07 o
  -1   7   5      366.22      310.29     13.90 o
   1   7   5      328.41      345.43     13.23 o
   3   7   5     1625.18     1468.80     54.98 o
   5   7   5     1265.77     1240.61     28.21 o
   7   7   5      246.36      267.18     14.76 o
   9   7   5      661.12      593.96     24.67 o
  11   7   5      257.31      251.96     17.78 o
  13   7   5      537.78      475.89     23.71 o
  15   7   5       42.51       36.71     14.92 o
  17   7   5       37.61        6.66     16.39 o
 -20   8   5        0.29       24.18     22.50 o
 -18   8   5      194.92      217.24     46.59 o
 -16   8   5      448.39      428.64     28.33 o
 -14   8   5        0.00        4.18     30.78 o
 -12   8   5      736.32      705.51     32.54 o
 -10   8   5       20.97        3.81     13.60 o
  -8   8   5      108.98      123.66     14.02 o
  -6   8   5      691.50      636.74     24.34 o
  -4   8   5      512.94      458.69     21.57 o
  -2   8   5      354.52      467.07     17.26 o
   0   8   5        0.03       10.49      7.99 o
   2   8   5       46.95       46.14      9.56 o
   4   8   5      542.62      535.74     19.51 o
   6   8   5      429.95      460.26     20.00 o
   8   8   5     3118.79     3223.75     65.73 o
  10   8   5      250.48      250.88     18.79 o
  12   8   5       74.79       65.48     14.69 o
  14   8   5       86.76      101.72     16.11 o
  16   8   5       62.19       73.20     15.57 o
 -17   9   5       11.84       -8.28     16.04 o
 -15   9   5      221.85      198.69     35.99 o
 -13   9   5       25.20       19.87     24.18 o
 -11   9   5      194.41      201.91     22.66 o
  -9   9   5        0.65      -10.16     10.78 o
  -7   9   5      938.33      890.88     29.73 o
  -5   9   5      165.02      158.85     15.24 o
  -3   9   5      182.69      221.49     17.52 o
  -1   9   5      570.55      616.72     25.34 o
   1   9   5      122.12       93.87     11.73 o
   3   9   5        2.44        1.91      8.43 o
   5   9   5     1391.01     1276.60     36.29 o
   7   9   5      195.42      168.08     14.02 o
   9   9   5       60.45      106.11     17.16 o
  11   9   5       66.83       79.87     15.39 o
  13   9   5      123.81      121.44     24.11 o
  15   9   5       98.95      138.54     21.42 o
 -16  10   5       65.53       58.81     19.13 o
 -14  10   5        8.85       -2.67     29.48 o
 -12  10   5        0.03       14.69     16.40 o
 -10  10   5      154.71      158.14     21.54 o
  -8  10   5      948.43     1018.43     33.48 o
  -6  10   5      238.40      271.49     19.59 o
  -4  10   5       85.73      101.97     18.60 o
  -2  10   5      320.80      338.71     21.14 o
   0  10   5       21.36       42.05     13.92 o
   2  10   5       18.01       65.84     14.57 o
   4  10   5       70.39       62.32     11.62 o
   6  10   5      136.35      103.14     13.20 o
   8  10   5       22.83       23.11     12.52 o
  10  10   5        0.81       17.66     12.86 o
  12  10   5       26.72       20.22     18.25 o
 -13  11   5      293.30      312.07     27.96 o
 -11  11   5      313.46      287.65     26.54 o
  -9  11   5       85.60       73.29     19.35 o
  -7  11   5      160.09      168.12     21.92 o
  -5  11   5      563.83      611.74     33.56 o
  -3  11   5      263.19      190.56     18.72 o
  -1  11   5      543.72      559.87     33.08 o
   1  11   5      362.52      377.87     28.94 o
   3  11   5       63.32       65.72     16.14 o
   5  11   5       39.41       36.63     11.78 o
   7  11   5       65.99       73.26     23.18 o
   9  11   5       10.78        8.78     16.21 o
  -8  12   5      180.48      215.43     25.90 o
  -6  12   5       13.63       17.16     17.39 o
  -4  12   5       93.86      131.67     17.49 o
  -2  12   5       14.41        7.06     16.48 o
   0  12   5        0.84       15.82     14.49 o
   2  12   5       29.38       25.27     15.03 o
   4  12   5       38.96       35.65     15.25 o
   6  12   5       18.26        1.87     17.66 o
 -24   0   6      155.02      153.80     37.57 o
 -22   0   6     1026.48      960.00     61.00 o
 -20   0   6     3655.66     3684.16    132.79 o
 -18   0   6      689.85      637.88     28.47 o
 -16   0   6     6135.28     5573.33    118.27 o
 -14   0   6     4754.12     4608.80     98.30 o
 -12   0   6      494.16      513.54     32.55 o
 -10   0   6     6597.51     7034.06    140.08 o
  -8   0   6    11093.24    11298.80    217.66 o
  -6   0   6       17.56       38.59      8.22 o
  -4   0   6       29.58       52.71     13.02 o
  -2   0   6       14.87       19.58      8.67 o
   0   0   6     8487.86     8459.24    228.00 o
   2   0   6     8124.36     7445.31    203.46 o
   4   0   6       51.41       91.31     13.58 o
   6   0   6    23289.40    23387.06    615.76 o
   8   0   6     9222.28     9308.59    258.50 o
  10   0   6     2139.02     1919.82     71.60 o
  12   0   6      486.45      495.25     35.34 o
  14   0   6     5022.86     4918.29    156.03 o
  16   0   6      541.67      505.85     39.61 o
  18   0   6      678.85      633.43     45.56 o
  20   0   6        1.58        1.12     21.02 o
  22   0   6       32.63        5.95     23.43 o
 -25   1   6       48.71      109.61     23.52 o
 -23   1   6      376.05      362.73     50.03 o
 -21   1   6       90.26       90.42     13.97 o
 -19   1   6       98.00      127.32     14.40 o
 -17   1   6     2206.23     2169.50     47.79 o
 -15   1   6     2533.38     2427.19     41.81 o
 -13   1   6     5070.48     4927.93     73.08 o
 -11   1   6       75.49       77.31      6.90 o
  -9   1   6      165.51      136.31      9.66 o
  -7   1   6     7424.31     6993.20     97.40 o
  -5   1   6      165.77      135.86      9.24 o
  -3   1   6    16808.52    16946.55    226.95 o
  -1   1   6    15718.69    15288.55    205.58 o
   1   1   6     8549.88     8607.30    164.58 o
   3   1   6    12935.55    13098.47    247.24 o
   5   1   6     1106.49     1324.21     35.33 o
   7   1   6      344.39      387.09     18.90 o
   9   1   6     5175.31     4718.70    100.85 o
  11   1   6     5084.07     4965.19    107.72 o
  13   1   6     4167.24     4062.16     93.69 o
  15   1   6       67.62       80.19     16.50 o
  17   1   6       18.88        9.74     13.38 o
  19   1   6     1048.21      982.73     60.53 o
  21   1   6      450.49      488.38     32.93 o
 -24   2   6       84.37       83.90     21.85 o
 -22   2   6       65.90       62.45     14.37 o
 -20   2   6      131.76      185.55     16.77 o
 -18   2   6     1222.68     1133.86     39.46 o
 -16   2   6        0.16       -8.34     12.22 o
 -14   2   6       94.21       87.20     11.38 o
 -12   2   6      465.88      464.27     14.00 o
 -10   2   6    17484.26    17273.30    232.31 o
  -8   2   6     1250.93     1256.09     29.13 o
  -6   2   6      291.12      249.43     12.83 o
  -4   2   6      464.24      412.70     12.79 o
  -2   2   6      332.59      333.39     12.04 o
   0   2   6     3022.03     2852.27     60.53 o
   2   2   6      341.87      237.06     13.72 o
   4   2   6      290.99      345.61     18.50 o
   6   2   6     6620.74     6303.63    127.47 o
   8   2   6      786.03      898.60     30.16 o
  10   2   6      330.23      318.93     27.43 o
  12   2   6     1701.12     1564.55     46.48 o
  14   2   6     1003.08      982.99     37.68 o
  16   2   6      297.87      268.00     22.11 o
  18   2   6      135.46      153.65     20.15 o
  20   2   6        2.83       -3.59     15.91 o
 -25   3   6        0.25        4.15     20.28 o
 -23   3   6       36.34       31.00     13.69 o
 -21   3   6       62.76       42.77     13.75 o
 -19   3   6      255.22      263.91     18.39 o
 -17   3   6     1146.94     1176.03     32.66 o
 -15   3   6       30.39       19.93      8.98 o
 -13   3   6      218.37      220.42     14.75 o
 -11   3   6      674.56      939.69     26.79 o
  -9   3   6       86.42      128.31     13.77 o
  -7   3   6      593.92      593.15     19.53 o
  -5   3   6     2096.09     2254.08     43.99 o
  -3   3   6     8343.09     9099.13    125.26 o
  -1   3   6    12080.92    12774.58    173.47 o
   1   3   6      710.82      681.01     25.11 o
   3   3   6       24.55       18.60      8.62 o
   5   3   6     4235.16     4710.66     98.52 o
   7   3   6     1041.32      955.88     31.03 o
   9   3   6      297.62      269.22     18.66 o
  11   3   6      201.71      171.27     17.98 o
  13   3   6      627.69      625.85     31.45 o
  15   3   6      329.23      361.47     24.97 o
  17   3   6       75.64       69.78     16.58 o
  19   3   6       42.98       37.58     16.53 o
  21   3   6      184.39      204.50     62.30 o
 -24   4   6        4.70        3.96     13.56 o
 -22   4   6        0.92       -6.29     13.49 o
 -20   4   6      164.24      165.79     17.24 o
 -18   4   6      805.57      818.30     28.51 o
 -16   4   6       17.78       26.74     11.21 o
 -14   4   6      730.78      727.17     24.87 o
 -12   4   6     3130.31     2891.87     56.23 o
 -10   4   6       22.14        5.81      8.88 o
  -8   4   6      217.62      199.37     12.94 o
  -6   4   6       70.69       95.41     15.52 o
  -4   4   6      556.80      611.80     13.95 o
  -2   4   6      928.77     1120.16     21.43 o
   0   4   6     5296.48     5663.86     81.53 o
   2   4   6     2566.57     2245.75    288.91 o
   4   4   6      784.20      737.45     26.10 o
   6   4   6      776.59      948.74     31.46 o
   8   4   6      283.36      223.84     17.41 o
  10   4   6        7.14      -10.65     10.80 o
  12   4   6      452.75      392.71     31.89 o
  14   4   6      162.94      187.97     21.57 o
  16   4   6       33.35       30.83     15.60 o
  18   4   6      160.21      118.45     41.10 o
  20   4   6        1.82       -1.68     26.32 o
 -23   5   6        7.44       11.40     13.43 o
 -21   5   6       58.26       55.96     14.22 o
 -19   5   6      127.63      122.74     15.84 o
 -17   5   6      294.15      307.80     25.39 o
 -15   5   6      281.98      285.55     17.56 o
 -13   5   6      754.32      740.36     21.50 o
 -11   5   6      112.73      123.03     11.46 o
  -9   5   6       21.43       20.63     16.22 o
  -7   5   6       35.35       32.06     20.93 o
  -5   5   6     4277.77     4304.98     63.22 o
  -3   5   6      109.62      164.90      8.48 o
  -1   5   6     5797.05     6236.85     79.84 o
   1   5   6      353.31      370.44     13.74 o
   3   5   6      715.30      859.61     48.91 o
   5   5   6       23.09       33.00      9.06 o
   7   5   6     1272.19     1316.96     33.99 o
   9   5   6     1351.64     1410.33     35.76 o
  11   5   6     1966.08     2044.79     57.48 o
  13   5   6        0.72       13.85     13.86 o
  15   5   6       12.26       -5.83     14.78 o
  17   5   6       52.66       66.06     27.52 o
  19   5   6      300.72      304.94     27.61 o
 -22   6   6      203.92      240.96     34.68 o
 -20   6   6      332.65      400.34     23.02 o
 -18   6   6       89.84       98.25     18.35 o
 -16   6   6      504.82      501.44     19.42 o
 -14   6   6       98.88      119.29     14.74 o
 -12   6   6     1336.36     1323.70     29.35 o
 -10   6   6      562.62      519.04     22.03 o
  -8   6   6     1190.09     1210.94     32.53 o
  -6   6   6     1187.38     1313.74     33.99 o
  -4   6   6       72.06       49.26      7.24 o
  -2   6   6      244.68      296.71     14.82 o
   0   6   6      246.45      307.38     13.08 o
   2   6   6       91.17       92.60     12.53 o
   4   6   6        2.40      -14.26      9.51 o
   6   6   6      545.58      595.95     22.77 o
   8   6   6     1363.80     1281.55     34.38 o
  10   6   6     1058.88      995.90     39.63 o
  12   6   6      470.11      442.71     21.98 o
  14   6   6      358.97      513.23     29.75 o
  16   6   6      227.13      219.85     23.46 o
  18   6   6      258.26      230.26     29.01 o
 -21   7   6        3.25        1.68     17.36 o
 -19   7   6      199.50      243.85     24.52 o
 -17   7   6      612.82      623.68     26.20 o
 -15   7   6     1110.76     1031.32     43.77 o
 -13   7   6       11.76        4.88     11.19 o
 -11   7   6      131.68      141.79     15.46 o
  -9   7   6      818.75      806.08     27.11 o
  -7   7   6      450.17      500.78     18.44 o
  -5   7   6      224.13      261.47     14.90 o
  -3   7   6      375.58      376.07     16.79 o
  -1   7   6      325.65      336.72     13.18 o
   1   7   6     2885.01     2763.66     47.54 o
   3   7   6       39.95       40.76     17.09 o
   5   7   6      532.47      521.36     21.71 o
   7   7   6      326.32      340.26     16.20 o
   9   7   6      522.28      569.14     23.99 o
  11   7   6      759.19      831.73     30.50 o
  13   7   6       34.03       23.39     12.45 o
  15   7   6       12.11       -2.62     20.27 o
  17   7   6      110.50      152.94     25.11 o
 -20   8   6       19.44       20.09     23.62 o
 -18   8   6      154.93      188.20     31.06 o
 -16   8   6       67.17       63.91     18.20 o
 -14   8   6      266.11      300.73     34.59 o
 -12   8   6       33.30       23.53     12.62 o
 -10   8   6      987.20      989.60     31.23 o
  -8   8   6       37.86       18.49     10.32 o
  -6   8   6      682.86      592.74     23.96 o
  -4   8   6      775.99      869.93     28.50 o
  -2   8   6      552.29      579.79     25.14 o
   0   8   6        1.30       -3.83      8.14 o
   2   8   6       20.41        6.25     16.18 o
   4   8   6     2315.86     2386.56     44.85 o
   6   8   6      228.06      211.91     14.41 o
   8   8   6      805.30      760.46     27.90 o
  10   8   6       29.09        6.48     11.85 o
  12   8   6       52.94       30.66     17.54 o
  14   8   6      465.98      568.75     32.16 o
  16   8   6       93.12      109.46     51.89 o
 -17   9   6       63.89       76.69     19.13 o
 -15   9   6      112.32      153.01     22.35 o
 -13   9   6       69.31      112.18     19.62 o
 -11   9   6      456.43      505.08     32.45 o
  -9   9   6      156.69       97.46     14.22 o
  -7   9   6       51.99       43.10     13.29 o
  -5   9   6      438.20      451.71     22.38 o
  -3   9   6      204.41      204.05     17.98 o
  -1   9   6      720.20      694.30     27.67 o
   1   9   6      313.09      277.01     19.29 o
   3   9   6       20.80       12.99      9.19 o
   5   9   6        0.98        4.46      9.48 o
   7   9   6       50.57       62.83     11.66 o
   9   9   6      161.95      160.60     16.92 o
  11   9   6       81.64       75.44     20.88 o
  13   9   6       72.14       76.27     19.72 o
 -16  10   6        7.29       15.89     17.36 o
 -14  10   6        6.69       28.87     18.08 o
 -12  10   6       89.75      112.58     20.31 o
 -10  10   6       32.25       33.17     17.73 o
  -8  10   6      353.47      414.33     22.72 o
  -6  10   6      507.41      433.60     22.93 o
  -4  10   6      677.32      642.08     43.07 o
  -2  10   6       75.56       68.25     15.96 o
   0  10   6      266.92      274.39     35.92 o
   2  10   6       83.06       66.55     15.03 o
   4  10   6       39.54       18.88      7.30 o
   6  10   6      157.72      173.41     14.85 o
   8  10   6        5.26      -15.98     11.18 o
  10  10   6        1.75       -9.80     13.44 o
  12  10   6        7.80       28.38     14.55 o
 -13  11   6       40.93       64.91     21.42 o
 -11  11   6      123.11      119.85     21.68 o
  -9  11   6       12.16       -0.07     16.93 o
  -7  11   6       64.76       77.05     15.61 o
  -5  11   6      715.83      751.90     36.95 o
  -3  11   6      383.65      390.46     23.63 o
  -1  11   6       25.09       12.74     13.30 o
   1  11   6       32.06       15.13     13.21 o
   3  11   6      350.83      351.78     23.49 o
   5  11   6      104.32      125.69     17.49 o
   7  11   6       64.35       40.77     14.18 o
   9  11   6      142.74      170.93     19.33 o
  -8  12   6      348.08      431.72     47.14 o
  -6  12   6       67.34      102.83     24.24 o
  -4  12   6      238.28      224.05     21.15 o
  -2  12   6        1.83        7.42     14.40 o
   0  12   6       12.10       18.61     14.94 o
   2  12   6       33.13       37.05     19.82 o
   4  12   6      192.62      204.12     21.44 o
 -25   1   7        2.14        2.93     22.78 o
 -23   1   7      248.90      238.79     27.09 o
 -21   1   7        4.39       29.46     18.28 o
 -19   1   7      304.35      324.56     31.66 o
 -17   1   7      487.51      488.12     21.41 o
 -15   1   7        0.00       -7.74      9.38 o
 -13   1   7      362.39      386.13     13.25 o
 -11   1   7     2433.96     2425.23     39.80 o
  -9   1   7    11859.00    11737.52    160.52 o
  -7   1   7      986.16      881.40     18.59 o
  -5   1   7     2873.17     2807.69     43.71 o
  -3   1   7     1529.01     1579.61     27.86 o
  -1   1   7     1144.37     1220.76     23.55 o
   1   1   7    12902.78    13463.70    253.84 o
   3   1   7      518.81      613.56     21.95 o
   5   1   7      578.31      781.29     34.59 o
   7   1   7      954.40      926.06     54.77 o
   9   1   7     2235.44     2324.36     58.93 o
  11   1   7      907.59      949.19     35.11 o
  13   1   7      402.26      378.06     38.40 o
  15   1   7       29.79        2.46     26.69 o
  17   1   7        0.24       -6.62     14.00 o
  19   1   7       19.96       15.87     25.39 o
  21   1   7       15.95       36.52     19.71 o
 -24   2   7      120.08      168.18     38.78 o
 -22   2   7      375.15      488.41     34.17 o
 -20   2   7      229.79      256.63     18.52 o
 -18   2   7      678.89      653.54     41.73 o
 -16   2   7     1469.76     1421.86     36.30 o
 -14   2   7     2373.37     2315.52     48.40 o
 -12   2   7      250.68      251.92     14.71 o
 -10   2   7      174.32      213.64      9.16 o
  -8   2   7    12741.92    12579.73    171.50 o
  -6   2   7     9209.73     9702.43    133.70 o
  -4   2   7     4548.78     4130.51    526.76 o
  -2   2   7       84.02       88.41     12.49 o
   0   2   7      114.66      140.09     10.70 o
   2   2   7    26965.62    27736.49    513.60 o
   4   2   7     2633.58     2861.50     64.62 o
   6   2   7      257.66      290.62     17.77 o
   8   2   7      353.94      361.05     41.19 o
  10   2   7      102.68      111.97     15.57 o
  12   2   7     1703.94     1674.22     50.13 o
  14   2   7     1138.86     1068.57     39.94 o
  16   2   7        0.39      -23.57     15.71 o
  18   2   7      111.55      141.81     33.85 o
  20   2   7        1.49      -26.29     20.74 o
 -25   3   7       41.31       89.58     23.32 o
 -23   3   7       51.20       43.80     14.77 o
 -21   3   7       61.24       62.42     26.05 o
 -19   3   7      158.47      163.17     16.43 o
 -17   3   7      372.79      384.44     20.82 o
 -15   3   7       52.75       57.23     11.57 o
 -13   3   7      621.57      633.95     23.17 o
 -11   3   7       10.05       28.73     10.19 o
  -9   3   7      266.26      312.14     19.59 o
  -7   3   7     1900.11     1826.69     44.24 o
  -5   3   7     3139.78     3176.17     59.07 o
  -3   3   7     5856.75     5438.85     78.49 o
  -1   3   7    12637.97    13088.56    178.74 o
   1   3   7      180.91      186.94     12.67 o
   3   3   7      931.96     1112.63     32.99 o
   5   3   7     2287.61     2117.72     52.84 o
   7   3   7      310.94      335.41     19.97 o
   9   3   7     4576.16     4535.62    100.91 o
  11   3   7     1378.51     1374.66     45.09 o
  13   3   7       25.57       32.41     14.56 o
  15   3   7      481.00      513.14     29.00 o
  17   3   7      219.82      262.81     24.47 o
  19   3   7      324.31      271.52     36.08 o
 -24   4   7      690.50      777.41     47.57 o
 -22   4   7      317.16      376.21     23.22 o
 -20   4   7      198.93      226.06     37.98 o
 -18   4   7      218.11      249.50     18.46 o
 -16   4   7       30.03        7.07      9.78 o
 -14   4   7      579.81      592.46     19.60 o
 -12   4   7      586.18      588.10     27.97 o
 -10   4   7      368.98      375.58     18.13 o
  -8   4   7     1083.47     1048.02     27.57 o
  -6   4   7       23.11       76.58     10.53 o
  -4   4   7     2316.91     2593.55     41.22 o
  -2   4   7        7.21       16.39      5.68 o
   0   4   7       79.66       76.37      8.94 o
   2   4   7     5721.12     5314.65    109.46 o
   4   4   7     2506.83     2296.79     85.36 o
   6   4   7       26.67       25.67     14.88 o
   8   4   7      361.62      295.92     22.50 o
  10   4   7     1048.81     1064.17     38.03 o
  12   4   7     4756.97     4514.17    154.27 o
  14   4   7      448.15      488.21     76.25 o
  16   4   7       16.86       24.26     15.40 o
  18   4   7        2.18        4.28     17.13 o
  20   4   7       64.88       54.96     21.27 o
 -23   5   7        1.14       -0.66     13.26 o
 -21   5   7       52.35       28.36     13.85 o
 -19   5   7      493.96      522.62     24.67 o
 -17   5   7      186.63      212.06     17.11 o
 -15   5   7      252.01      258.30     17.49 o
 -13   5   7      293.51      326.82     15.76 o
 -11   5   7      176.42      217.34     15.39 o
  -9   5   7        0.98        9.52     17.48 o
  -7   5   7     9475.59     9742.69    159.66 o
  -5   5   7     2573.91     2621.96     51.52 o
  -3   5   7      419.88      445.64     14.98 o
  -1   5   7        2.69       10.43      8.97 o
   1   5   7     3379.43     2988.83     65.79 o
   3   5   7      292.98       94.10    151.94 o
   5   5   7     1155.32     1319.54     39.83 o
   7   5   7      930.88     1006.84     35.12 o
   9   5   7     1635.98     1506.45     46.78 o
  11   5   7       57.25       39.06     20.92 o
  13   5   7      249.25      264.08     28.36 o
  15   5   7       86.83       90.76     18.56 o
  17   5   7      126.38      177.17     23.15 o
  19   5   7       76.20       64.14     28.83 o
 -22   6   7       30.43       87.43     19.95 o
 -20   6   7      195.86      173.62     22.38 o
 -18   6   7      200.54      205.33     18.00 o
 -16   6   7      161.50      159.37     21.26 o
 -14   6   7     1407.26     1407.63     37.72 o
 -12   6   7      768.42      736.18     26.01 o
 -10   6   7      534.06      559.07     23.54 o
  -8   6   7       97.52      104.19     17.71 o
  -6   6   7      192.43      163.67     38.87 o
  -4   6   7     1439.98     1500.90     46.28 o
  -2   6   7     1028.44     1107.53     27.68 o
   0   6   7     2584.92     2524.08     43.85 o
   2   6   7     5028.16     5001.85     87.90 o
   4   6   7     1570.23     1525.65     36.64 o
   6   6   7      402.47      382.70     19.05 o
   8   6   7     2922.49     3124.96    133.25 o
  10   6   7      265.94      236.65     21.54 o
  12   6   7       47.14       40.47     23.43 o
  14   6   7     1191.16     1006.99     41.02 o
  16   6   7       14.95      -23.05     20.27 o
  18   6   7        7.24       19.32     20.18 o
 -21   7   7      188.53      208.12     32.08 o
 -19   7   7        0.37       22.35     13.95 o
 -17   7   7       15.40       -3.81     15.85 o
 -15   7   7      351.64      318.47     20.42 o
 -13   7   7       34.13       20.20     12.44 o
 -11   7   7        2.24        1.64     12.31 o
  -9   7   7      611.43      657.51     25.46 o
  -7   7   7      233.76      235.34     17.35 o
  -5   7   7      310.36      331.21     19.81 o
  -3   7   7      552.61      462.90     22.17 o
  -1   7   7      156.02      177.85     11.65 o
   1   7   7      220.00      255.19     13.86 o
   3   7   7        4.86        5.88     13.74 o
   5   7   7      579.77      563.55     23.64 o
   7   7   7      155.10      151.12     20.14 o
   9   7   7      197.60      210.74     17.48 o
  11   7   7        0.02       -6.55     18.13 o
  13   7   7       60.59       34.75     16.61 o
  15   7   7       11.12        7.33     16.27 o
  17   7   7        0.01       10.46     16.88 o
 -20   8   7        2.79      -27.34     18.23 o
 -18   8   7      319.92      394.69     23.85 o
 -16   8   7      263.05      281.09     20.08 o
 -14   8   7       38.09       76.85     14.85 o
 -12   8   7      170.74      165.86     21.25 o
 -10   8   7       79.56       81.22     23.51 o
  -8   8   7        0.83        7.54     12.85 o
  -6   8   7       57.45       49.78     11.59 o
  -4   8   7       90.99       62.99     12.20 o
  -2   8   7      169.10      158.75     14.12 o
   0   8   7     1099.11      989.68     27.31 o
   2   8   7       67.06       77.18     11.62 o
   4   8   7      470.45      436.45     20.27 o
   6   8   7       66.91       71.03     10.83 o
   8   8   7        1.78        5.72     11.71 o
  10   8   7        3.74        7.24     14.29 o
  12   8   7       45.36       46.24     14.38 o
  14   8   7       71.94      109.02     19.70 o
 -17   9   7       25.14       14.87     16.97 o
 -15   9   7      104.51      120.51     20.58 o
 -13   9   7       21.64       13.51     16.51 o
 -11   9   7      235.35      210.36     23.01 o
  -9   9   7      286.37      301.63     25.01 o
  -7   9   7     1001.20      957.46     32.22 o
  -5   9   7      144.63      138.46     16.24 o
  -3   9   7      471.75      519.36     24.50 o
  -1   9   7      311.85      273.60     20.22 o
   1   9   7       28.37       30.06     16.95 o
   3   9   7     1127.43     1023.18     32.95 o
   5   9   7      106.51       87.45     12.04 o
   7   9   7      404.87      486.30     23.96 o
   9   9   7        5.31        9.63     12.04 o
  11   9   7       58.46       10.46     13.06 o
  13   9   7      147.52      137.11     18.22 o
 -16  10   7       15.49       21.20     18.94 o
 -14  10   7       45.07       32.69     19.90 o
 -12  10   7      241.47      281.68     25.77 o
 -10  10   7      328.42      295.80     26.36 o
  -8  10   7       13.61       19.07     16.72 o
  -6  10   7        7.99        8.14     13.26 o
  -4  10   7        6.09       25.85     13.89 o
  -2  10   7     1034.61     1011.25     34.56 o
   0  10   7      224.22      264.86     20.58 o
   2  10   7      120.87      157.62     18.29 o
   4  10   7      709.45      772.58     31.27 o
   6  10   7       32.49       26.04     11.29 o
   8  10   7       57.11       83.38     15.25 o
  10  10   7      172.60      191.71     37.78 o
 -13  11   7        6.77       44.78     24.36 o
 -11  11   7       31.84       62.43     19.62 o
  -9  11   7       73.85       73.35     19.55 o
  -7  11   7       10.64       -3.66     12.83 o
  -5  11   7        8.30        7.88     13.41 o
  -3  11   7      226.34      243.56     20.76 o
  -1  11   7        3.86       -9.84     12.59 o
   1  11   7      426.56      416.45     24.80 o
   3  11   7       90.53      121.94     18.30 o
   5  11   7        7.29       12.79     14.37 o
   7  11   7      182.29      185.52     25.63 o
  -8  12   7      130.39      132.71     24.20 o
  -6  12   7       47.62       66.96     18.41 o
  -4  12   7        1.18       -2.57     13.19 o
  -2  12   7       79.82       83.11     18.67 o
   0  12   7      121.10      143.23     18.83 o
   2  12   7        0.97       -1.66     14.23 o
 -24   0   8       83.90      139.85     35.52 o
 -22   0   8       35.46       59.51     29.94 o
 -20   0   8      770.13      729.95     50.59 o
 -18   0   8     5108.30     4856.54    162.54 o
 -16   0   8      555.91      591.13     24.81 o
 -14   0   8     1246.07     1252.93     36.17 o
 -12   0   8     9599.54     9772.59    193.16 o
 -10   0   8     5723.74     5497.98    113.04 o
  -8   0   8    16601.05    16408.29    313.99 o
  -6   0   8    12419.15    13217.69    254.92 o
  -4   0   8     5993.44     6488.79    131.23 o
  -2   0   8    30851.55    31104.53    585.13 o
   0   0   8     1203.87      994.59     41.10 o
   2   0   8     3844.18     3847.82    115.12 o
   4   0   8       47.74       82.94     17.67 o
   6   0   8       88.75      148.22     21.02 o
   8   0   8      476.20      422.91     32.73 o
  10   0   8       60.80       85.73     20.83 o
  12   0   8     1268.29     1177.22     59.70 o
  14   0   8      684.96      626.18     44.08 o
  16   0   8      710.75      817.17     52.07 o
  18   0   8      111.66       66.21     27.34 o
  20   0   8        0.44        3.35     23.99 o
 -25   1   8       20.63        9.23     34.59 o
 -23   1   8      366.88      357.55     31.95 o
 -21   1   8      242.87      277.48     47.52 o
 -19   1   8        3.63       17.45     16.15 o
 -17   1   8      394.93      397.53     19.82 o
 -15   1   8      570.91      545.46     21.62 o
 -13   1   8     1054.21      959.20     21.60 o
 -11   1   8     3118.91     3141.44     49.61 o
  -9   1   8      383.02      429.44     13.45 o
  -7   1   8        2.48       13.03     11.06 o
  -5   1   8    18815.48    18799.19    253.25 o
  -3   1   8      481.83      487.87     15.33 o
  -1   1   8     3727.56     3800.09     58.21 o
   1   1   8      378.70      302.06     17.40 o
   3   1   8      579.35      436.95     23.25 o
   5   1   8    11062.41    10219.85    199.29 o
   7   1   8       17.22       14.24     10.94 o
   9   1   8      273.76      293.77     20.36 o
  11   1   8      254.26      271.08     21.20 o
  13   1   8      260.26      302.02     33.38 o
  15   1   8      525.13      481.35     31.43 o
  17   1   8       15.00       32.72     16.36 o
  19   1   8       79.75      137.94     22.83 o
 -24   2   8        8.18      -11.08     26.87 o
 -22   2   8       69.44      121.37     24.83 o
 -20   2   8      521.35      516.51     26.05 o
 -18   2   8     1103.20     1188.50     33.84 o
 -16   2   8      398.66      379.54     22.70 o
 -14   2   8     1947.47     1771.65     42.71 o
 -12   2   8       89.27       56.39     11.34 o
 -10   2   8      625.92      615.37     21.57 o
  -8   2   8     5774.71     5721.42     82.47 o
  -6   2   8     2900.19     3192.84     49.62 o
  -4   2   8     4501.80     4723.80     69.99 o
  -2   2   8      682.99      496.28     15.13 o
   0   2   8     2452.42     2562.06     57.99 o
   2   2   8     9703.87     9921.68    209.87 o
   4   2   8      102.99      110.21     14.13 o
   6   2   8      338.99      350.69     19.85 o
   8   2   8      553.60      509.78     69.00 o
  10   2   8     3010.22     2696.06     68.14 o
  12   2   8     5822.09     5334.56    118.82 o
  14   2   8      496.53      514.61     56.54 o
  16   2   8        0.28        7.50     13.88 o
  18   2   8        0.38       -8.47     23.71 o
  20   2   8       12.63       -4.79     16.80 o
 -23   3   8       58.40       44.38     20.76 o
 -21   3   8      163.56      136.18     16.25 o
 -19   3   8      372.15      405.01     45.53 o
 -17   3   8      152.72      144.42     12.45 o
 -15   3   8      229.16      280.64     17.64 o
 -13   3   8       18.89        7.66     11.07 o
 -11   3   8       22.36       31.51     14.35 o
  -9   3   8       44.54       34.55     10.19 o
  -7   3   8     1163.40     1225.71     50.12 o
  -5   3   8     2534.42     2853.86     45.37 o
  -3   3   8      307.27      282.31     11.17 o
  -1   3   8        0.33        4.01      6.41 o
   1   3   8     2665.82     2764.48     63.10 o
   3   3   8      258.11      370.78     33.29 o
   5   3   8     1537.84     1526.62     88.90 o
   7   3   8      167.69      202.65     18.50 o
   9   3   8      339.36      364.42     41.19 o
  11   3   8       54.21       10.40     14.00 o
  13   3   8     1787.96     1721.05     90.38 o
  15   3   8        0.77       -7.89     13.38 o
  17   3   8       82.65       84.17     19.69 o
  19   3   8       39.90       15.43     17.96 o
 -24   4   8        2.49       -6.27     13.69 o
 -22   4   8       23.43       22.72     13.83 o
 -20   4   8       40.80       58.01     13.97 o
 -18   4   8      218.15      215.67     17.50 o
 -16   4   8       48.64       30.49      8.61 o
 -14   4   8      387.38      401.97     20.65 o
 -12   4   8      133.58       83.16     16.88 o
 -10   4   8      124.95      121.51     13.09 o
  -8   4   8      205.64      231.18     15.28 o
  -6   4   8      648.66      651.03     22.12 o
  -4   4   8     2413.36     2326.64     38.59 o
  -2   4   8     2897.63     3071.84     51.51 o
   0   4   8      344.74      362.52     13.77 o
   2   4   8       20.82       33.56     10.33 o
   4   4   8      188.25      273.75     18.65 o
   6   4   8        4.43       26.72     35.61 o
   8   4   8       23.99       23.12     23.06 o
  10   4   8       62.28       28.38     14.20 o
  12   4   8      571.65      579.93     30.87 o
  14   4   8        0.03        1.27     13.07 o
  16   4   8       10.50       18.96     16.59 o
  18   4   8        0.23        1.15     16.17 o
 -23   5   8        1.51        1.25     13.94 o
 -21   5   8        2.47       -8.27     16.64 o
 -19   5   8      103.21      140.48     17.73 o
 -17   5   8      518.88      466.25     25.58 o
 -15   5   8       49.88       41.07     13.15 o
 -13   5   8     1146.99     1163.57     32.64 o
 -11   5   8     1114.40     1079.16     30.96 o
  -9   5   8      277.48      268.73     21.08 o
  -7   5   8     1709.95     1747.90     39.99 o
  -5   5   8      473.79      403.66     18.79 o
  -3   5   8     1043.01     1059.11     24.19 o
  -1   5   8      483.86      498.08     15.64 o
   1   5   8      879.75      946.69     31.67 o
   3   5   8      700.60      772.17     49.84 o
   5   5   8     1706.19     1782.38     77.74 o
   7   5   8      427.65      328.87     22.43 o
   9   5   8      194.94      208.43     19.43 o
  11   5   8       13.39       17.39     14.04 o
  13   5   8       12.01       22.92     15.26 o
  15   5   8      121.09      112.48     22.32 o
  17   5   8       78.95       49.37     29.94 o
 -22   6   8       90.30       98.40     21.30 o
 -20   6   8       44.53       73.47     19.66 o
 -18   6   8       35.36       32.55     12.96 o
 -16   6   8        3.08       11.04     12.73 o
 -14   6   8      720.19      653.50     26.52 o
 -12   6   8      122.14      130.63     15.72 o
 -10   6   8     1100.15     1012.97     39.04 o
  -8   6   8      122.36      105.15     19.09 o
  -6   6   8      152.16      169.98     21.04 o
  -4   6   8      607.23      608.17     31.02 o
  -2   6   8     1164.46     1293.56     59.88 o
   0   6   8     1592.17     1613.07     37.22 o
   2   6   8     1322.83     1188.88     31.50 o
   4   6   8     1696.71     1788.89     82.39 o
   6   6   8       36.34       65.50     14.18 o
   8   6   8      121.94      120.69     28.55 o
  10   6   8      698.18      800.99     58.95 o
  12   6   8       55.58       30.82     16.27 o
  14   6   8       21.21       58.97     18.01 o
  16   6   8      164.95      229.22     29.11 o
 -21   7   8        2.95        6.07     18.45 o
 -19   7   8      129.13      153.59     26.83 o
 -17   7   8        0.04       -4.16     12.82 o
 -15   7   8      222.99      212.25     18.19 o
 -13   7   8      267.64      233.81     18.21 o
 -11   7   8      400.82      437.44     22.50 o
  -9   7   8      101.44       96.33     15.49 o
  -7   7   8     1913.37     2076.03     60.62 o
  -5   7   8     1389.86     1371.77     47.26 o
  -3   7   8      301.69      296.11     34.13 o
  -1   7   8      125.03      113.79     20.82 o
   1   7   8       92.75      108.72     15.89 o
   3   7   8     4230.95     4530.80     84.10 o
   5   7   8      752.82      762.57     32.12 o
   7   7   8       10.38        1.04     13.86 o
   9   7   8      227.71      189.92     36.54 o
  11   7   8        9.89       27.29     25.20 o
  13   7   8       15.07       38.84     16.09 o
  15   7   8       55.48       70.54     25.39 o
 -18   8   8       46.90       53.97     15.29 o
 -16   8   8      149.08      226.55     24.54 o
 -14   8   8       55.66       67.03     20.09 o
 -12   8   8        5.27       14.49     12.90 o
 -10   8   8      310.34      289.77     32.75 o
  -8   8   8     2433.32     2329.29     53.78 o
  -6   8   8      283.43      285.91     20.37 o
  -4   8   8        4.81       -4.74     13.15 o
  -2   8   8        0.19        0.00     18.50 o
   0   8   8       55.62       59.31     15.15 o
   2   8   8       22.04       22.39     14.10 o
   4   8   8     2945.65     2564.60     48.42 o
   6   8   8       11.86      -17.53     13.95 o
   8   8   8      558.79      583.87     44.54 o
  10   8   8      238.47      290.72     24.46 o
  12   8   8       55.66       71.19     18.64 o
  14   8   8       30.68       80.34     20.30 o
 -17   9   8       70.04      140.83     42.96 o
 -15   9   8      121.32      115.72     21.16 o
 -13   9   8        0.29       11.24     18.04 o
 -11   9   8       10.22       14.12     16.15 o
  -9   9   8      155.31      168.66     22.42 o
  -7   9   8      190.55      152.51     21.13 o
  -5   9   8      319.05      359.30     27.54 o
  -3   9   8      909.53      936.06     32.32 o
  -1   9   8      448.34      428.76     23.05 o
   1   9   8      406.89      331.84     21.38 o
   3   9   8      165.66      224.55     19.43 o
   5   9   8      348.64      390.05     23.46 o
   7   9   8        1.10       -5.08     16.80 o
   9   9   8        1.37      -12.82     16.17 o
  11   9   8        4.20        3.76     14.94 o
  13   9   8       12.24       -7.26     16.98 o
 -14  10   8       20.11       13.17     17.03 o
 -12  10   8        5.04       -4.75     16.09 o
 -10  10   8      273.14      236.56     24.58 o
  -8  10   8        1.72       16.26     27.80 o
  -6  10   8        2.34      -20.83     14.79 o
  -4  10   8        0.11       13.53     12.77 o
  -2  10   8      122.07      109.77     16.80 o
   0  10   8       35.23       24.42     13.72 o
   2  10   8       57.47       71.56     16.28 o
   4  10   8       23.70       24.65     15.94 o
   6  10   8      322.38      331.75     30.02 o
   8  10   8      147.56      164.65     20.62 o
  10  10   8      206.62      282.70     22.37 o
 -11  11   8       58.07       76.16     21.62 o
  -9  11   8        7.12        8.98     17.42 o
  -7  11   8       89.31       37.43     18.80 o
  -5  11   8       94.14       99.18     24.23 o
  -3  11   8        0.01       19.19     13.58 o
  -1  11   8        0.16       -9.91     12.59 o
   1  11   8       38.08       57.43     15.19 o
   3  11   8      186.26      127.98     21.03 o
   5  11   8        0.50       15.92     14.47 o
   7  11   8       33.01       84.62     22.53 o
  -6  12   8      143.81      158.07     24.26 o
  -4  12   8       11.09       19.24     14.90 o
  -2  12   8       10.80       15.92     14.80 o
   0  12   8       12.51       15.56     14.71 o
 -25   1   9        1.07        0.83     20.36 o
 -23   1   9      239.83      257.16     28.33 o
 -21   1   9        2.48      -13.74     16.98 o
 -19   1   9        0.92       -0.51     16.63 o
 -17   1   9      669.11      586.53     57.75 o
 -15   1   9     1472.39     1344.76     34.32 o
 -13   1   9      454.61      458.52     19.73 o
 -11   1   9     1045.50     1188.03     24.64 o
  -9   1   9     2245.25     1896.41     33.43 o
  -7   1   9       26.91       64.86     11.18 o
  -5   1   9     3909.01     4380.99     66.56 o
  -3   1   9      689.22      778.23     20.25 o
  -1   1   9     2623.32     2872.53     47.45 o
   1   1   9    10605.51    10780.74    208.23 o
   3   1   9     3711.91     3961.54    142.64 o
   5   1   9       49.64       45.70     12.15 o
   7   1   9      736.76      768.58     30.93 o
   9   1   9        1.71       -3.04     12.57 o
  11   1   9        0.02       -5.26     13.20 o
  13   1   9       85.57       58.00     16.41 o
  15   1   9      359.42      309.42     25.84 o
  17   1   9      174.17      179.56     22.62 o
  19   1   9      103.12      116.25     22.08 o
 -24   2   9        2.94      -13.68     18.23 o
 -22   2   9      456.57      395.81     31.63 o
 -20   2   9      152.95      162.38     23.13 o
 -18   2   9      410.04      413.49     21.05 o
 -16   2   9     1672.37     1543.79     38.91 o
 -14   2   9       53.63       75.22     13.61 o
 -12   2   9     3926.42     3791.04     71.46 o
 -10   2   9      204.83      276.51     16.41 o
  -8   2   9     1025.39     1057.24     21.78 o
  -6   2   9     1641.86     1721.93     31.49 o
  -4   2   9      180.61      153.18     10.39 o
  -2   2   9     1340.38     1333.53     27.12 o
   0   2   9     2915.89     3142.15     58.72 o
   2   2   9      113.35      103.79     14.13 o
   4   2   9        3.47        5.93      9.73 o
   6   2   9      184.17      245.82     18.54 o
   8   2   9     2357.22     2367.02     61.96 o
  10   2   9      251.68      275.30     22.36 o
  12   2   9     1390.21     1478.35     48.66 o
  14   2   9      128.27       96.88     18.56 o
  16   2   9        0.08       11.63     15.93 o
  18   2   9        0.01       16.10     17.61 o
 -23   3   9       60.49       74.38     22.86 o
 -21   3   9       51.27       56.15     14.52 o
 -19   3   9      141.04      139.30     16.20 o
 -17   3   9       83.89       76.10     14.65 o
 -15   3   9     1189.57     1162.29     33.44 o
 -13   3   9     1340.46     1377.52     36.07 o
 -11   3   9      830.29      814.43     26.15 o
  -9   3   9      132.23      127.39     14.00 o
  -7   3   9     1988.94     2058.19     55.42 o
  -5   3   9     4406.16     4345.23     75.61 o
  -3   3   9      508.07      530.50     27.33 o
  -1   3   9     2803.71     2560.17    316.52 o
   1   3   9     4886.72     5216.71    109.63 o
   3   3   9      493.04      527.30     24.47 o
   5   3   9      837.39      814.65     30.99 o
   7   3   9     2747.30     2840.20     70.16 o
   9   3   9     2257.27     2242.90     61.02 o
  11   3   9     1082.74     1025.00     63.98 o
  13   3   9       35.16       44.74     15.14 o
  15   3   9       30.50       -4.04     14.20 o
  17   3   9      822.19      892.19     42.49 o
 -24   4   9      138.05      187.98     27.39 o
 -22   4   9       77.36      100.88     17.23 o
 -20   4   9      133.13      109.29     16.12 o
 -18   4   9        0.46       11.86     12.31 o
 -16   4   9       39.50       42.16     13.21 o
 -14   4   9     8738.00     8340.56    142.81 o
 -12   4   9      783.01      820.79     35.16 o
 -10   4   9      395.50      384.78     19.77 o
  -8   4   9      108.11       98.12     14.15 o
  -6   4   9       73.76       66.75     20.99 o
  -4   4   9     6590.66     6616.56     95.95 o
  -2   4   9     3484.94     3409.56     54.69 o
   0   4   9      370.53      378.45     17.39 o
   2   4   9      379.89      375.36     20.19 o
   4   4   9     2767.19     2658.69     65.38 o
   6   4   9      923.03      900.96     33.87 o
   8   4   9      888.28      841.44     51.98 o
  10   4   9      509.03      530.16     28.57 o
  12   4   9     1067.03      797.76     35.32 o
  14   4   9     1053.85      932.58     39.92 o
  16   4   9       29.93       51.88     18.26 o
  18   4   9       17.08       10.14     18.06 o
 -23   5   9        4.78       11.97     14.73 o
 -21   5   9       68.21       56.11     15.80 o
 -19   5   9      225.55      236.88     19.20 o
 -17   5   9      628.23      584.25     21.33 o
 -15   5   9      411.85      354.99     36.38 o
 -13   5   9     1411.00     1469.22     38.49 o
 -11   5   9      120.50      121.64     16.70 o
  -9   5   9      188.19      218.57     16.39 o
  -7   5   9     1233.03     1155.63     32.37 o
  -5   5   9     1217.61     1180.98     32.60 o
  -3   5   9      994.86     1134.48     32.14 o
  -1   5   9      393.82      465.26     18.28 o
   1   5   9        0.75      -10.26      9.29 o
   3   5   9      333.04      321.05     20.77 o
   5   5   9     2220.42     1990.09     54.87 o
   7   5   9       21.53       27.61     16.92 o
   9   5   9      275.71      267.05     68.62 o
  11   5   9        1.09       14.66     13.80 o
  13   5   9       49.72       56.21     17.17 o
  15   5   9        0.91       -3.26     21.11 o
  17   5   9      162.22      237.38     26.04 o
 -22   6   9       47.30       36.49     19.58 o
 -20   6   9       20.66       18.60     17.77 o
 -18   6   9      117.27       72.47     15.36 o
 -16   6   9       17.98        1.73     12.22 o
 -14   6   9      554.33      556.12     25.22 o
 -12   6   9     2306.29     2289.94     81.46 o
 -10   6   9       78.19      102.55     19.67 o
  -8   6   9      152.61      182.16     21.98 o
  -6   6   9     1595.13     1584.13     51.15 o
  -4   6   9      386.83      377.87     27.07 o
  -2   6   9      717.48      768.01     35.50 o
   0   6   9       90.41       80.67     14.74 o
   2   6   9     1010.62      986.37     29.20 o
   4   6   9       46.73       63.53     14.09 o
   6   6   9      661.94      647.59     37.47 o
   8   6   9       83.69       58.02     18.78 o
  10   6   9       61.13       42.63     15.26 o
  12   6   9       46.74       27.45     16.22 o
  14   6   9       41.56       32.73     20.92 o
  16   6   9      170.48      175.68     25.18 o
 -21   7   9       21.63        6.71     18.58 o
 -19   7   9       87.07       68.35     15.57 o
 -17   7   9       11.26        2.20     13.33 o
 -15   7   9        3.27       18.89     13.21 o
 -13   7   9        1.49       -4.46     12.67 o
 -11   7   9       30.12       13.21     13.33 o
  -9   7   9      662.88      577.33     32.46 o
  -7   7   9      347.85      338.63     27.32 o
  -5   7   9        1.98        4.48     20.18 o
  -3   7   9      486.22      450.03     64.53 o
  -1   7   9       12.93       -7.31     16.42 o
   1   7   9      450.31      492.27     31.35 o
   3   7   9     1023.07     1102.40     43.15 o
   5   7   9      485.98      388.38     47.89 o
   7   7   9      270.56      247.02     56.26 o
   9   7   9       18.56       -7.11     12.11 o
  11   7   9       14.52       13.37     14.30 o
  13   7   9       12.58       31.47     17.15 o
  15   7   9       14.11       -0.43     30.69 o
 -18   8   9       44.84       52.06     15.90 o
 -16   8   9      202.14      190.89     19.05 o
 -14   8   9        1.75        5.05     12.92 o
 -12   8   9       16.83       11.12     13.41 o
 -10   8   9       57.95       43.55     15.13 o
  -8   8   9      392.02      414.16     23.63 o
  -6   8   9      207.48      212.90     19.31 o
  -4   8   9      239.99      291.23     25.95 o
  -2   8   9        3.84      -10.44     30.78 o
   0   8   9        2.86       -8.93     17.88 o
   2   8   9      751.52      781.48     37.66 o
   4   8   9        5.45      -11.27     11.05 o
   6   8   9       72.80       69.18     16.05 o
   8   8   9      457.39      424.82     27.77 o
  10   8   9       17.16       15.00     16.74 o
  12   8   9      335.54      321.21     27.53 o
 -17   9   9       48.76       23.76     17.93 o
 -15   9   9        0.07       -3.18     16.02 o
 -13   9   9       97.04       92.67     20.04 o
 -11   9   9       43.22       20.77     16.46 o
  -9   9   9      141.67      148.78     21.96 o
  -7   9   9     2163.69     2087.93     64.21 o
  -5   9   9       62.23       84.23     19.14 o
  -3   9   9      381.36      352.62     35.80 o
  -1   9   9       73.60       21.66     19.25 o
   1   9   9       10.91       21.12     16.57 o
   3   9   9      254.48      290.45     26.06 o
   5   9   9      153.08      132.48     23.80 o
   7   9   9      135.45      141.00     19.19 o
   9   9   9       57.48       31.15     16.97 o
  11   9   9       30.62       33.16     17.03 o
 -14  10   9      134.72      127.47     23.67 o
 -12  10   9        0.27        7.22     22.32 o
 -10  10   9        2.71       14.43     16.57 o
  -8  10   9      694.60      615.86     48.45 o
  -6  10   9      545.91      608.37     35.55 o
  -4  10   9       32.63       85.83     20.28 o
  -2  10   9       42.03       21.99     17.66 o
   0  10   9       75.21       63.18     19.88 o
   2  10   9      245.01      311.42     28.24 o
   4  10   9      206.76      246.44     27.25 o
   6  10   9      223.17      238.05     40.91 o
   8  10   9       78.07       90.94     37.19 o
 -11  11   9        1.03       -7.92     17.68 o
  -9  11   9      150.08      151.23     23.79 o
  -7  11   9      139.46      177.18     24.79 o
  -5  11   9        3.65       -8.29     27.80 o
  -3  11   9       43.83       30.95     19.98 o
  -1  11   9      168.88      188.51     25.82 o
   1  11   9       18.97      -18.10     19.71 o
   3  11   9       91.53      120.21     22.33 o
   5  11   9        4.38        8.74     32.36 o
 -24   0  10      148.74      119.21     36.82 o
 -22   0  10       56.85       58.95     28.45 o
 -20   0  10        9.91      -15.44     25.85 o
 -18   0  10      807.59      842.65     56.35 o
 -16   0  10     2518.43     2425.48     96.71 o
 -14   0  10     1854.98     1704.27     75.88 o
 -12   0  10      307.49      352.57     19.93 o
 -10   0  10     1372.59     1330.65     38.52 o
  -8   0  10     9281.22     9895.70    196.55 o
  -6   0  10    11817.34    12933.66    252.96 o
  -4   0  10       84.99       31.63     12.44 o
  -2   0  10      275.37      247.62     19.90 o
   0   0  10    10149.98     9888.06    198.05 o
   2   0  10     1986.70     2072.87     74.02 o
   4   0  10     5406.56     5600.81    167.01 o
   6   0  10       83.59       75.13     20.46 o
   8   0  10      154.70      211.27     27.52 o
  10   0  10     1260.51     1298.66     63.98 o
  12   0  10     4835.70     4797.22    158.45 o
  14   0  10      109.89      159.01     29.57 o
  16   0  10      245.34      233.77     36.82 o
  18   0  10      323.05      408.03     46.87 o
 -23   1  10       27.45       20.46     31.89 o
 -21   1  10       31.88       48.37     20.30 o
 -19   1  10      251.90      257.89     25.48 o
 -17   1  10      589.49      564.29     33.99 o
 -15   1  10      375.67      349.18     19.50 o
 -13   1  10     1402.95     1365.03     35.30 o
 -11   1  10     1503.73     1604.27     38.31 o
  -9   1  10      867.94      871.36     21.01 o
  -7   1  10     1447.07     1484.52     29.51 o
  -5   1  10       73.84       80.29     10.12 o
  -3   1  10     2386.04     2230.78     39.90 o
  -1   1  10       12.33        2.66      8.50 o
   1   1  10     1635.38     1608.83     43.34 o
   3   1  10       17.60       35.15     12.89 o
   5   1  10     1811.97     1732.94     48.86 o
   7   1  10     2489.08     2699.55    101.64 o
   9   1  10      523.83      533.48     29.12 o
  11   1  10      190.68      209.10     26.59 o
  13   1  10      983.28     1100.37     42.55 o
  15   1  10      113.29      106.45     19.78 o
  17   1  10      329.69      263.48     26.87 o
 -24   2  10      179.06      187.34     27.55 o
 -22   2  10       24.91       49.86     21.05 o
 -20   2  10       15.63       -8.88     18.24 o
 -18   2  10        1.07      -10.90     16.04 o
 -16   2  10      371.44      468.68     21.99 o
 -14   2  10     5466.18     5195.60     94.54 o
 -12   2  10       57.56       78.41     13.53 o
 -10   2  10        4.00      -17.43     17.08 o
  -8   2  10     2993.30     2977.82     59.41 o
  -6   2  10      173.09      250.35     12.69 o
  -4   2  10     2689.90     3029.53     50.05 o
  -2   2  10       36.27       20.22      8.43 o
   0   2  10     1224.76     1179.69     29.34 o
   2   2  10       67.01       71.31     13.52 o
   4   2  10      164.11      223.83     42.12 o
   6   2  10       90.25      150.70     19.62 o
   8   2  10      216.12      186.93     19.91 o
  10   2  10     1022.23     1028.30     58.12 o
  12   2  10       56.67       29.34     25.01 o
  14   2  10      157.76      205.28     22.87 o
  16   2  10        2.91      -22.91     15.27 o
  18   2  10       34.64       33.39     18.60 o
 -23   3  10      226.28      222.12     28.14 o
 -21   3  10      427.65      497.04     37.29 o
 -19   3  10       98.86       84.02     14.66 o
 -17   3  10      158.48      129.35     15.12 o
 -15   3  10      503.44      539.95     24.31 o
 -13   3  10       24.33        1.76     12.48 o
 -11   3  10        5.81       -3.19     12.10 o
  -9   3  10      296.38      331.99     19.10 o
  -7   3  10       66.71       68.45     29.28 o
  -5   3  10      870.19     1030.12     26.94 o
  -3   3  10      217.56      235.63     14.02 o
  -1   3  10       28.67       20.88     12.51 o
   1   3  10       82.32       68.69     22.41 o
   3   3  10      462.94      551.32     38.78 o
   5   3  10        1.53       -7.66     11.82 o
   7   3  10       40.39       35.27     25.85 o
   9   3  10      280.88      323.03     23.98 o
  11   3  10        8.94        5.25     14.31 o
  13   3  10       11.98       -0.45     23.15 o
  15   3  10      208.53      195.71     23.76 o
  17   3  10      104.07       80.76     23.53 o
 -22   4  10      103.08      107.61     35.15 o
 -20   4  10       52.81       39.35     14.02 o
 -18   4  10      523.29      530.57     20.90 o
 -16   4  10       23.34       16.23     12.72 o
 -14   4  10      725.80      781.36     29.07 o
 -12   4  10      567.91      597.52     31.06 o
 -10   4  10     2093.45     1990.34     46.09 o
  -8   4  10     2266.15     2198.59     49.09 o
  -6   4  10      492.38      485.40     22.97 o
  -4   4  10      178.28      157.98     16.77 o
  -2   4  10      220.17      194.67     11.75 o
   0   4  10      903.47      996.52     24.45 o
   2   4  10       31.52       23.86     11.65 o
   4   4  10      814.02      881.08     33.29 o
   6   4  10       35.33       32.97     13.78 o
   8   4  10       30.54       30.26     15.06 o
  10   4  10      357.09      349.72     25.25 o
  12   4  10       73.22        6.88     31.71 o
  14   4  10        8.96       12.80     15.88 o
  16   4  10        5.64        5.16     17.95 o
 -21   5  10      204.95      265.58     21.12 o
 -19   5  10        0.07      -11.03     13.20 o
 -17   5  10        5.74      -14.43      9.86 o
 -15   5  10      261.26      233.56     28.89 o
 -13   5  10       23.16       38.63     13.99 o
 -11   5  10     1284.31     1295.67     35.70 o
  -9   5  10      162.01      137.36     15.57 o
  -7   5  10       78.44      105.22     14.88 o
  -5   5  10        0.85        1.84     12.55 o
  -3   5  10       35.58       16.97     12.71 o
  -1   5  10     1824.01     1743.58     34.20 o
   1   5  10      217.86      186.73     12.42 o
   3   5  10     1850.81     1905.28     52.72 o
   5   5  10      241.14      198.28     38.40 o
   7   5  10      462.55      461.09     27.52 o
   9   5  10        0.01       -1.43     14.60 o
  11   5  10      155.15      123.27     39.15 o
  13   5  10      267.23      287.46     25.65 o
  15   5  10      117.19      165.60     23.69 o
 -20   6  10        0.52      -10.92     17.72 o
 -18   6  10       27.60       43.68     14.75 o
 -16   6  10      157.20      141.24     16.89 o
 -14   6  10      883.97      820.12     37.84 o
 -12   6  10        1.50      -14.52     16.98 o
 -10   6  10        0.40      -10.79     25.85 o
  -8   6  10      123.68      110.80     21.35 o
  -6   6  10      168.84      164.92     23.51 o
  -4   6  10     1867.75     1770.36     56.07 o
  -2   6  10      665.39      642.35     35.22 o
   0   6  10        6.40       -1.66     17.49 o
   2   6  10      103.56      130.50     14.86 o
   4   6  10     1006.92      973.27     36.97 o
   6   6  10      135.89      152.39     18.32 o
   8   6  10      493.22      571.35     62.77 o
  10   6  10      349.10      411.71     27.64 o
  12   6  10      370.04      401.47     29.27 o
  14   6  10       36.17       23.85     17.39 o
 -19   7  10        0.18       10.91     14.01 o
 -17   7  10      417.04      482.53     27.33 o
 -15   7  10        2.18       -4.79     18.82 o
 -13   7  10      432.84      458.63     24.36 o
 -11   7  10      649.06      677.91     35.64 o
  -9   7  10      381.29      370.71     28.82 o
  -7   7  10      923.63      867.11     40.47 o
  -5   7  10       79.68      108.14     21.21 o
  -3   7  10        0.08      -26.16     17.44 o
  -1   7  10       73.79       99.29     21.04 o
   1   7  10       28.34       19.56     18.76 o
   3   7  10      897.61      779.60     27.72 o
   5   7  10     2049.25     2088.67     99.87 o
   7   7  10        2.86       18.69     14.59 o
   9   7  10       93.82      130.73     20.04 o
  11   7  10      344.12      448.97     31.28 o
  13   7  10      137.20      175.71     24.26 o
 -18   8  10       52.82       63.11     16.45 o
 -16   8  10       72.30       68.22     16.59 o
 -14   8  10       14.58       34.97     15.13 o
 -12   8  10        0.05      -12.69     13.21 o
 -10   8  10      628.69      725.82     30.53 o
  -8   8  10       19.58        8.72     19.17 o
  -6   8  10     1377.89     1555.09     54.02 o
  -4   8  10      463.09      415.57     30.67 o
  -2   8  10      794.44      822.50     69.65 o
   0   8  10      231.64      235.01     57.93 o
   2   8  10      779.85      753.22     38.95 o
   4   8  10      110.72       93.48     21.69 o
   6   8  10       84.80       94.29     33.85 o
   8   8  10        0.48       -3.31     19.90 o
  10   8  10      210.93      266.57     25.95 o
  12   8  10      106.79      104.85     21.35 o
 -15   9  10        1.86       19.97     22.50 o
 -13   9  10       80.75       39.08     18.33 o
 -11   9  10      184.77      215.70     24.07 o
  -9   9  10       10.42      -21.44     14.29 o
  -7   9  10       39.80       52.53     18.87 o
  -5   9  10       48.15       50.59     17.92 o
  -3   9  10        1.61      -19.38     17.20 o
  -1   9  10       27.25       -9.30     26.78 o
   1   9  10        0.40       46.87     28.45 o
   3   9  10       15.31       27.34     29.57 o
   5   9  10       25.13       26.22     29.38 o
   7   9  10       17.16      -38.50     25.66 o
   9   9  10       54.88       88.34     36.45 o
 -14  10  10       11.29       13.21     17.48 o
 -12  10  10       23.03        8.09     18.41 o
 -10  10  10       19.15       44.35     18.61 o
  -8  10  10      110.89      121.22     28.83 o
  -6  10  10       92.35       89.47     33.10 o
  -4  10  10      375.00      385.79     54.40 o
  -2  10  10       11.47        8.44     19.99 o
   0  10  10       75.50       51.75     19.82 o
   2  10  10       11.80      -24.92     16.62 o
   4  10  10       15.84       35.81     26.32 o
   6  10  10        3.10       41.84     33.85 o
  -9  11  10       29.46       27.00     19.15 o
  -7  11  10        2.39       15.51     17.80 o
  -5  11  10       22.13       48.54     22.41 o
  -3  11  10       59.95       51.83     20.26 o
  -1  11  10       24.11       27.64     22.13 o
   1  11  10       22.04       -5.19     18.43 o
   3  11  10      298.66      344.42     92.15 o
 -23   1  11       62.75       24.48     21.90 o
 -21   1  11        3.92       -3.12     18.74 o
 -19   1  11      417.61      341.91     29.45 o
 -17   1  11      914.78      936.00     41.29 o
 -15   1  11      380.53      419.03     43.89 o
 -13   1  11     3268.73     3131.70     74.41 o
 -11   1  11       65.77       29.65     23.43 o
  -9   1  11        1.64       -1.07     11.11 o
  -7   1  11      130.98      136.18     11.90 o
  -5   1  11       69.96       47.10     10.27 o
  -3   1  11     1433.03     1330.75     29.74 o
  -1   1  11        1.88       -7.52      9.27 o
   1   1  11      740.18      800.57     30.78 o
   3   1  11       28.25       37.72     13.13 o
   5   1  11     2366.32     2340.13     61.72 o
   7   1  11      133.24      130.62     19.16 o
   9   1  11       17.30       10.04     18.23 o
  11   1  11      555.82      537.48     30.62 o
  13   1  11      589.81      628.21     34.48 o
  15   1  11       18.19       -2.69     16.41 o
  17   1  11      126.53      168.17     33.66 o
 -24   2  11        0.01      -26.60     17.74 o
 -22   2  11      336.15      350.22     32.21 o
 -20   2  11        6.99       -4.97     18.67 o
 -18   2  11        9.95        7.04     18.13 o
 -16   2  11      242.65      297.33     40.71 o
 -14   2  11      446.54      419.77     23.84 o
 -12   2  11      458.60      479.53     22.38 o
 -10   2  11      311.95      333.90     19.54 o
  -8   2  11      135.51      113.37     15.53 o
  -6   2  11       11.43        1.14      9.40 o
  -4   2  11      874.71      826.06     22.61 o
  -2   2  11     1682.89     1638.26     33.35 o
   0   2  11        4.24       19.37      9.34 o
   2   2  11      491.19      531.42     26.18 o
   4   2  11      163.05      188.85     18.32 o
   6   2  11      323.64      350.15     24.17 o
   8   2  11      331.36      360.84     40.82 o
  10   2  11      148.48      125.63     18.98 o
  12   2  11      293.62      216.00     26.78 o
  14   2  11       16.39       22.52     16.71 o
  16   2  11        0.76      -11.20     29.94 o
 -23   3  11       28.09       14.10     20.12 o
 -21   3  11      426.73      465.06     34.05 o
 -19   3  11        7.86      -12.77     17.22 o
 -17   3  11      118.20      137.76     15.98 o
 -15   3  11     2510.98     2558.76     80.86 o
 -13   3  11       44.14       62.89     16.47 o
 -11   3  11      842.63      794.10     28.44 o
  -9   3  11       18.71       -3.49     16.97 o
  -7   3  11     2729.31     2938.19     60.78 o
  -5   3  11     2378.88     2088.73    134.25 o
  -3   3  11     1062.46      959.66     94.19 o
  -1   3  11        9.82        6.11      9.83 o
   1   3  11      512.05      550.97     22.37 o
   3   3  11     4002.01     4003.94     91.22 o
   5   3  11      448.59      516.68     26.98 o
   7   3  11       28.91       10.86     15.31 o
   9   3  11       35.07       58.18     16.24 o
  11   3  11      314.27      314.26     25.65 o
  13   3  11     1169.20     1237.02     48.16 o
  15   3  11      198.56      174.62     27.43 o
  17   3  11       97.51       84.56     22.12 o
 -22   4  11       12.75       60.48     21.98 o
 -20   4  11      236.84      265.42     20.93 o
 -18   4  11       29.95       14.03     13.06 o
 -16   4  11      146.32      110.18     16.37 o
 -14   4  11     1263.43     1245.31     36.65 o
 -12   4  11      159.12      116.17     29.52 o
 -10   4  11        1.76       -7.40     11.67 o
  -8   4  11      822.50      887.40     30.60 o
  -6   4  11     2316.32     2325.95     52.37 o
  -4   4  11      442.20      507.03     24.68 o
  -2   4  11       27.75        9.95      8.86 o
   0   4  11     2408.27     2299.06     43.01 o
   2   4  11      401.34      392.36     23.26 o
   4   4  11      789.13      772.21     32.74 o
   6   4  11      850.67      871.32     36.10 o
   8   4  11     1750.98     1758.24     54.57 o
  10   4  11      653.35      633.51     33.15 o
  12   4  11      139.23      146.04     27.43 o
  14   4  11      174.00      162.09     34.50 o
  16   4  11       72.19       71.81     23.71 o
 -21   5  11      265.82      286.34     22.50 o
 -19   5  11        2.47      -24.99     19.00 o
 -17   5  11      371.19      413.20     23.29 o
 -15   5  11      617.22      552.95     45.31 o
 -13   5  11     1573.41     1660.89     42.99 o
 -11   5  11      102.93      139.28     16.55 o
  -9   5  11      674.57      716.86     28.01 o
  -7   5  11      340.02      431.47     22.96 o
  -5   5  11      579.32      548.70     25.16 o
  -3   5  11       74.05      101.61     24.30 o
  -1   5  11      777.76      697.57     27.64 o
   1   5  11     4660.49     4743.52     81.95 o
   3   5  11        9.32       21.11     13.61 o
   5   5  11     1192.56     1031.27     38.70 o
   7   5  11       42.54       71.35     32.55 o
   9   5  11      170.73      170.25     42.68 o
  11   5  11      303.84      378.29     28.93 o
  13   5  11      264.02      281.46     31.80 o
  15   5  11      135.76      127.60     23.11 o
 -20   6  11      410.88      478.61     33.43 o
 -18   6  11       45.84       79.91     16.05 o
 -16   6  11       44.39       52.66     14.74 o
 -14   6  11        1.13       -5.45     29.29 o
 -12   6  11      967.17      828.33     44.82 o
 -10   6  11      945.78     1083.97     73.74 o
  -8   6  11      130.21      130.00     23.56 o
  -6   6  11       58.31       45.45     19.92 o
  -4   6  11      942.56      827.15     39.37 o
  -2   6  11     2700.41     2707.14     79.50 o
   0   6  11       94.13       78.51     22.35 o
   2   6  11     2236.21     2124.91     66.14 o
   4   6  11       94.14      102.61     16.58 o
   6   6  11      253.27      209.94     33.48 o
   8   6  11      686.54      649.10     33.06 o
  10   6  11       14.97        9.88     22.87 o
  12   6  11        7.76       18.73     21.11 o
  14   6  11        6.83       -4.56     16.50 o
 -19   7  11        7.31       24.10     15.42 o
 -17   7  11      100.45       78.25     16.72 o
 -15   7  11        4.36        7.98     13.77 o
 -13   7  11       21.17       13.93     18.59 o
 -11   7  11      132.28      153.75     24.14 o
  -9   7  11      544.27      495.50     32.96 o
  -7   7  11      451.80      421.77     31.30 o
  -5   7  11      422.49      421.89     46.49 o
  -3   7  11       21.52       -7.03     18.47 o
  -1   7  11      330.48      286.50     38.31 o
   1   7  11      204.96      217.44     25.83 o
   3   7  11       13.24       13.31     19.69 o
   5   7  11      304.07      293.59     23.94 o
   7   7  11      115.09      129.18     44.26 o
   9   7  11       93.62       83.19     37.47 o
  11   7  11        0.42       15.84     16.21 o
  13   7  11       67.35       88.75     21.97 o
 -18   8  11        1.61       -9.60     14.61 o
 -16   8  11       13.70       27.65     15.49 o
 -14   8  11       63.38       94.24     17.90 o
 -12   8  11      228.56      238.78     21.05 o
 -10   8  11      534.21      548.04     34.53 o
  -8   8  11      796.99      725.49     58.30 o
  -6   8  11      423.92      374.03     32.55 o
  -4   8  11      321.96      382.71     49.75 o
  -2   8  11       84.16       79.07     22.55 o
   0   8  11      231.00      210.26     26.10 o
   2   8  11        0.50      -13.37     18.27 o
   4   8  11       43.05       45.02     21.89 o
   6   8  11       15.61       14.51     32.73 o
   8   8  11        2.24       33.32     30.59 o
  10   8  11        1.06       -7.38     15.47 o
 -15   9  11        0.12        8.99     17.47 o
 -13   9  11       10.53       -4.99     16.83 o
 -11   9  11       45.54       37.98     19.54 o
  -9   9  11      347.32      314.68     28.01 o
  -7   9  11       49.43       47.71     18.33 o
  -5   9  11        0.08      -12.27     25.11 o
  -3   9  11        6.70       26.22     28.83 o
  -1   9  11       20.48       29.01     30.13 o
   1   9  11      147.78      188.21     37.94 o
   3   9  11      130.47       87.22     32.92 o
   5   9  11        4.57        7.81     28.08 o
   7   9  11       74.56       96.15     36.08 o
   9   9  11       23.47       32.73     34.22 o
 -12  10  11        0.01       -2.25     18.24 o
 -10  10  11       88.54       99.44     22.12 o
  -8  10  11      193.68      224.29     32.55 o
  -6  10  11       87.16       77.85     20.95 o
  -4  10  11       30.93       70.76     24.27 o
  -2  10  11        0.75       -4.05     18.03 o
   0  10  11      129.91      137.62     44.35 o
   2  10  11      160.21      154.80     25.47 o
   4  10  11        3.13       32.05     19.77 o
   6  10  11       50.92      107.87     40.36 o
  -7  11  11       77.12      105.54     22.95 o
  -5  11  11        1.03       15.46     18.68 o
  -3  11  11        0.41      -10.53     23.71 o
  -1  11  11       11.49       -7.10     17.95 o
 -24   0  12        2.99       -2.05     30.69 o
 -22   0  12      172.57      217.40     40.91 o
 -20   0  12     1198.28     1278.76     72.53 o
 -18   0  12      347.81      300.72     38.87 o
 -16   0  12      599.22      693.69     51.14 o
 -14   0  12     1410.00     1372.49     72.34 o
 -12   0  12      155.75      145.25     30.87 o
 -10   0  12      120.05      122.19     29.57 o
  -8   0  12      282.56      251.62     21.19 o
  -6   0  12     1595.91     1851.59     52.36 o
  -4   0  12      518.25      423.68     26.81 o
  -2   0  12      621.72      597.44     29.76 o
   0   0  12      211.05      155.96     39.98 o
   2   0  12     2305.91     2374.90     86.85 o
   4   0  12      305.31      346.47     33.29 o
   6   0  12        2.56       -2.05     20.46 o
   8   0  12      360.43      339.96     37.19 o
  10   0  12      368.45      413.42     41.47 o
  12   0  12       33.85       67.51     27.15 o
  14   0  12      157.31      147.85     32.55 o
  16   0  12      202.92      132.23     34.59 o
 -23   1  12       15.96       36.45     21.17 o
 -21   1  12       11.34       30.99     28.45 o
 -19   1  12       41.00       50.29     21.56 o
 -17   1  12       21.66       19.47     20.38 o
 -15   1  12       54.86       78.68     21.67 o
 -13   1  12      722.82      678.85     44.82 o
 -11   1  12      409.24      432.01     22.05 o
  -9   1  12     1094.73     1004.97     31.26 o
  -7   1  12       22.67       25.77     10.80 o
  -5   1  12     1304.64     1337.26     30.59 o
  -3   1  12      279.37      309.97     19.62 o
  -1   1  12     2425.18     2282.56     43.30 o
   1   1  12      539.90      546.38     35.52 o
   3   1  12      210.35      197.04     29.01 o
   5   1  12      319.40      342.77     25.66 o
   7   1  12       88.70      101.33     17.79 o
   9   1  12      454.57      444.75     34.78 o
  11   1  12       67.45       46.36     17.29 o
  13   1  12      171.25      117.60     22.35 o
  15   1  12       47.46       51.12     25.66 o
 -22   2  12       75.23       99.05     40.17 o
 -20   2  12      119.11      124.88     33.20 o
 -18   2  12       50.14       30.80     19.49 o
 -16   2  12     1066.07      910.77     40.45 o
 -14   2  12        0.14       18.47     13.37 o
 -12   2  12       16.43       12.95     15.27 o
 -10   2  12        0.56       41.05     17.83 o
  -8   2  12      770.18      753.91     28.61 o
  -6   2  12      137.90      161.94     17.72 o
  -4   2  12     5830.12     6008.91     91.82 o
  -2   2  12      204.38      217.58     14.52 o
   0   2  12       49.18       48.51     11.52 o
   2   2  12      457.97      481.92     26.61 o
   4   2  12     1046.25     1067.36     39.11 o
   6   2  12     4603.02     4387.21    102.08 o
   8   2  12       33.72       18.35     29.01 o
  10   2  12       93.39       35.51     23.71 o
  12   2  12       16.27      -10.08     16.31 o
  14   2  12       23.04       16.56     17.78 o
  16   2  12      123.70      103.03     25.20 o
 -23   3  12      167.26      173.64     39.15 o
 -21   3  12       22.89       28.37     21.57 o
 -19   3  12       48.87       15.96     40.17 o
 -17   3  12      212.39      261.42     27.79 o
 -15   3  12      573.12      546.86     25.21 o
 -13   3  12       42.39       33.20     14.36 o
 -11   3  12       31.80       -1.32     13.84 o
  -9   3  12        9.26       -5.62     14.01 o
  -7   3  12      132.25      168.52     18.35 o
  -5   3  12       82.60       46.94     15.74 o
  -3   3  12      289.14      292.96     20.32 o
  -1   3  12        4.91       -7.02      9.47 o
   1   3  12       57.42       51.55     10.97 o
   3   3  12      174.33      189.46     19.26 o
   5   3  12      331.46      392.33     30.13 o
   7   3  12      920.63      758.43     65.84 o
   9   3  12       43.41       45.60     17.15 o
  11   3  12      184.31      117.67     20.51 o
  13   3  12       40.38       21.98     25.66 o
  15   3  12       37.09       37.54     19.08 o
 -22   4  12      193.44      215.58     28.07 o
 -20   4  12       68.29       52.03     22.05 o
 -18   4  12        0.01      -18.70     12.47 o
 -16   4  12      371.16      285.36     20.88 o
 -14   4  12       74.99       74.17     15.48 o
 -12   4  12      412.09      392.99     47.77 o
 -10   4  12      410.81      410.45     39.61 o
  -8   4  12      882.02      863.73     57.80 o
  -6   4  12       52.74       27.69     15.96 o
  -4   4  12     1166.59     1157.28     47.38 o
  -2   4  12     2352.19     2309.93     65.69 o
   0   4  12      902.20      859.03     24.64 o
   2   4  12       79.16       48.96     13.95 o
   4   4  12      311.89      256.74     21.43 o
   6   4  12      583.67      668.59     32.66 o
   8   4  12       17.28       -3.91     15.00 o
  10   4  12        8.46       15.43     15.85 o
  12   4  12      100.06       94.58     20.96 o
  14   4  12       86.60       55.64     26.69 o
 -21   5  12       19.56        5.58     33.48 o
 -19   5  12      617.83      574.36     35.75 o
 -17   5  12      796.98      808.96     74.96 o
 -15   5  12       66.66       58.85     13.65 o
 -13   5  12        6.45        1.35     13.68 o
 -11   5  12      464.36      457.19     23.76 o
  -9   5  12     1191.70     1118.25     36.09 o
  -7   5  12      844.61      850.77     31.46 o
  -5   5  12      427.68      458.24     24.56 o
  -3   5  12      393.17      455.88     24.31 o
  -1   5  12      147.93      165.03     18.52 o
   1   5  12      469.39      504.03     25.62 o
   3   5  12      205.61      247.63     21.33 o
   5   5  12       31.62       29.71     14.84 o
   7   5  12       13.17       11.07     15.20 o
   9   5  12       91.50      140.49     21.48 o
  11   5  12        0.43        9.56     20.36 o
  13   5  12       15.54      -13.10     16.59 o
 -20   6  12       35.29       51.58     21.27 o
 -18   6  12      105.64       76.69     16.48 o
 -16   6  12       73.52       86.99     22.02 o
 -14   6  12       11.55       18.60     18.22 o
 -12   6  12        2.44        9.93     18.44 o
 -10   6  12       12.93       11.65     18.78 o
  -8   6  12       20.62       -5.98     18.94 o
  -6   6  12     2442.44     2452.11     72.55 o
  -4   6  12      207.38      275.60     28.66 o
  -2   6  12       13.68        0.18     21.39 o
   0   6  12      696.98      741.57     43.70 o
   2   6  12       19.72        3.83     19.92 o
   4   6  12      912.64      990.50     46.12 o
   6   6  12       51.86       65.34     20.27 o
   8   6  12       24.64       53.81     17.34 o
  10   6  12       40.53       67.59     18.47 o
  12   6  12       46.34       49.40     21.02 o
 -19   7  12      219.45      187.07     20.87 o
 -17   7  12      416.97      491.45     26.79 o
 -15   7  12      125.23      121.68     18.48 o
 -13   7  12       22.29       16.57     19.43 o
 -11   7  12        0.79        6.73     19.52 o
  -9   7  12     2264.15     2246.47     74.76 o
  -7   7  12      366.74      390.90     45.56 o
  -5   7  12      324.69      309.51     28.62 o
  -3   7  12     1142.68     1284.91     50.03 o
  -1   7  12       11.06       62.39     21.30 o
   1   7  12      639.96      638.27     37.21 o
   3   7  12       13.27       -8.82     25.48 o
   5   7  12      280.48      293.10     42.77 o
   7   7  12       81.61      101.62     24.73 o
   9   7  12       87.15       93.83     21.39 o
  11   7  12      376.56      350.40     29.05 o
 -16   8  12       18.21        5.41     14.81 o
 -14   8  12      100.95      103.66     18.12 o
 -12   8  12      125.34      110.15     18.24 o
 -10   8  12       23.68       39.18     20.81 o
  -8   8  12      293.11      310.86     35.34 o
  -6   8  12       70.99       52.44     21.53 o
  -4   8  12       59.83       16.18     32.92 o
  -2   8  12      650.93      614.36     36.89 o
   0   8  12       40.94       26.16     21.28 o
   2   8  12      176.69      221.90     33.57 o
   4   8  12     1450.77     1413.06     56.61 o
   6   8  12       18.95       12.47     23.65 o
   8   8  12      210.07      135.39     39.05 o
 -13   9  12        0.76       17.17     17.42 o
 -11   9  12        4.45       -6.17     17.38 o
  -9   9  12      170.03      136.96     24.26 o
  -7   9  12      135.27      170.54     37.57 o
  -5   9  12       61.33       59.33     29.94 o
  -3   9  12        2.94       34.96     29.38 o
  -1   9  12       18.15       41.10     28.83 o
   1   9  12        1.88      -22.87     25.66 o
   3   9  12       80.66      115.30     38.50 o
   5   9  12        3.73      -11.90     27.71 o
   7   9  12       63.18       30.31     34.96 o
 -10  10  12      152.88      153.84     43.89 o
  -8  10  12        4.21       -1.50     24.55 o
  -6  10  12        4.96        0.01     18.23 o
  -4  10  12       10.84       26.93     19.22 o
  -2  10  12       14.42       16.55     18.57 o
   0  10  12       10.77        1.59     18.14 o
   2  10  12       19.32       66.28     21.63 o
 -23   1  13       14.05       12.15     22.32 o
 -21   1  13      189.07      199.96     27.63 o
 -19   1  13      432.83      450.54     32.60 o
 -17   1  13        7.43       18.05     19.32 o
 -15   1  13        0.92      -30.06     27.15 o
 -13   1  13     1089.50      956.48     43.06 o
 -11   1  13       50.27       60.82     21.28 o
  -9   1  13      317.80      369.83     21.29 o
  -7   1  13      126.88      177.74     18.05 o
  -5   1  13      119.37      163.81     14.59 o
  -3   1  13     4744.76     4939.71     79.30 o
  -1   1  13       77.90       60.57     12.73 o
   1   1  13        0.25       -9.62     11.19 o
   3   1  13      216.37      261.80     28.83 o
   5   1  13        5.47       -2.49     15.86 o
   7   1  13       56.87       32.14     16.47 o
   9   1  13      101.28      100.67     22.50 o
  11   1  13      303.90      373.75     49.56 o
  13   1  13      168.62      139.11     23.75 o
  15   1  13      115.63       99.53     24.22 o
 -22   2  13       56.67       70.94     29.66 o
 -20   2  13      117.51      106.73     23.99 o
 -18   2  13       21.75        9.17     20.73 o
 -16   2  13      199.67      169.38     25.39 o
 -14   2  13      428.38      445.71     40.73 o
 -12   2  13      106.80      118.10     16.46 o
 -10   2  13        1.80       -3.12     14.28 o
  -8   2  13      174.67      222.88     19.62 o
  -6   2  13      255.27      236.31     20.10 o
  -4   2  13       21.60        2.99     14.67 o
  -2   2  13       29.58       22.49     12.12 o
   0   2  13        6.15       16.92     11.62 o
   2   2  13     1220.76     1251.66     42.74 o
   4   2  13      447.92      496.35     29.09 o
   6   2  13       51.50       47.33     17.25 o
   8   2  13      192.60      197.67     22.48 o
  10   2  13        5.40       18.89     17.24 o
  12   2  13       19.58        9.87     17.47 o
  14   2  13       60.37       73.27     22.42 o
 -21   3  13       30.54       13.67     19.51 o
 -19   3  13      350.91      373.93     68.81 o
 -17   3  13       12.77       22.51     20.63 o
 -15   3  13      832.93      836.61     30.75 o
 -13   3  13        0.18       -1.40     14.71 o
 -11   3  13      466.81      494.98     25.88 o
  -9   3  13        0.06       -2.02     14.04 o
  -7   3  13       36.94       33.61     15.37 o
  -5   3  13     3691.28     3824.93     77.33 o
  -3   3  13      500.38      580.47     27.39 o
  -1   3  13     2145.57     2027.40     41.54 o
   1   3  13      993.55     1008.44     28.02 o
   3   3  13       20.71       11.00     14.75 o
   5   3  13       77.49       60.11     17.82 o
   7   3  13      245.14      214.10     36.08 o
   9   3  13       14.18       -2.65     16.16 o
  11   3  13      133.17      193.37     24.63 o
  13   3  13      812.28      936.04     45.22 o
 -22   4  13        7.20      -23.22     20.05 o
 -20   4  13       41.22       43.71     21.05 o
 -18   4  13      705.84      656.65     37.31 o
 -16   4  13      208.81      212.11     40.92 o
 -14   4  13      127.51      119.50     17.63 o
 -12   4  13        7.50       17.52     14.46 o
 -10   4  13       14.64       -4.06     15.74 o
  -8   4  13     1179.84     1302.24     48.14 o
  -6   4  13      432.96      355.58     23.37 o
  -4   4  13      154.21      138.24     22.24 o
  -2   4  13      489.83      503.17     58.84 o
   0   4  13      386.40      199.08     56.39 o
   2   4  13      498.72      483.59     34.60 o
   4   4  13       92.90      105.18     53.65 o
   6   4  13      204.52      100.24     18.50 o
   8   4  13       26.36        3.78     15.27 o
  10   4  13      440.23      410.38     30.02 o
  12   4  13       23.28       37.58     18.99 o
 -21   5  13        8.38        3.72     33.48 o
 -19   5  13      207.01      213.65     26.14 o
 -17   5  13      340.27      402.73     31.65 o
 -15   5  13      685.56      704.99     37.22 o
 -13   5  13      275.48      300.38     35.61 o
 -11   5  13        7.71       33.76     20.04 o
  -9   5  13      281.31      258.70     27.56 o
  -7   5  13        9.58        4.75     20.24 o
  -5   5  13      412.17      449.24     31.80 o
  -3   5  13       28.69       -4.77     19.91 o
  -1   5  13      270.77      286.39     29.35 o
   1   5  13     1228.55     1147.15     66.02 o
   3   5  13     2519.13     2428.27     62.51 o
   5   5  13      762.08      741.03     35.25 o
   7   5  13      231.18      212.09     22.98 o
   9   5  13       72.98       90.87     19.16 o
  11   5  13        8.55        6.70     16.53 o
  13   5  13       43.12       46.76     20.47 o
 -18   6  13       30.32       -2.49     28.36 o
 -16   6  13        6.94       17.57     19.97 o
 -14   6  13       26.05       16.12     19.92 o
 -12   6  13     2027.93     2027.39     64.69 o
 -10   6  13     1457.78     1527.10     55.34 o
  -8   6  13     1208.83     1187.66     49.01 o
  -6   6  13     1702.50     1672.96     58.64 o
  -4   6  13     3792.00     3645.48    151.48 o
  -2   6  13      176.58      235.62     27.73 o
   0   6  13       54.78       56.85     21.26 o
   2   6  13       29.57       28.57     21.28 o
   4   6  13      511.19      494.62     36.51 o
   6   6  13        0.27      -17.64     13.80 o
   8   6  13        3.58       -1.90     15.48 o
  10   6  13       52.53       30.30     18.41 o
 -17   7  13      139.59      118.87     20.03 o
 -15   7  13      379.18      376.47     32.71 o
 -13   7  13        8.11      -10.28     18.63 o
 -11   7  13       83.90       58.30     22.12 o
  -9   7  13       98.65      103.52     24.72 o
  -7   7  13       16.04       20.04     21.13 o
  -5   7  13       35.85       55.96     21.89 o
  -3   7  13      261.73      226.44     27.11 o
  -1   7  13       75.14       59.61     30.31 o
   1   7  13        6.93       16.70     19.85 o
   3   7  13      215.72      240.14     29.48 o
   5   7  13        6.95       34.68     23.51 o
   7   7  13       28.81       33.85     35.34 o
   9   7  13        0.16      -11.51     20.09 o
 -16   8  13       53.32       49.99     17.14 o
 -14   8  13       13.48       39.68     16.50 o
 -12   8  13      134.32      124.14     26.16 o
 -10   8  13       98.58       77.48     24.62 o
  -8   8  13        0.32       -3.35     19.96 o
  -6   8  13      149.09      184.99     27.63 o
  -4   8  13      141.32      178.19     26.40 o
  -2   8  13       21.07       31.34     24.08 o
   0   8  13      182.77      205.40     48.82 o
   2   8  13      310.56      323.06     32.15 o
   4   8  13       12.40       37.69     22.58 o
   6   8  13       27.16       49.25     25.48 o
   8   8  13        3.45       -5.95     33.66 o
 -13   9  13      240.61      237.59     27.61 o
 -11   9  13       46.79       62.63     20.42 o
  -9   9  13       65.99       39.43     29.20 o
  -7   9  13      217.89      155.85     36.45 o
  -5   9  13       16.58       38.12     30.50 o
  -3   9  13      479.13      483.91     50.03 o
  -1   9  13       16.21       -0.93     30.31 o
   1   9  13       15.27       16.37     29.57 o
   3   9  13        3.77       37.75     31.99 o
   5   9  13        0.06      -21.39     31.24 o
  -8  10  13        6.76        9.26     19.51 o
  -6  10  13        0.11        1.14     18.47 o
  -4  10  13        6.14       15.63     18.90 o
  -2  10  13        2.53       40.54     30.31 o
   0  10  13       28.91       44.82     35.34 o
 -22   0  14       83.55      140.78     39.61 o
 -20   0  14        0.27       11.34     29.76 o
 -18   0  14      108.87       37.01     28.64 o
 -16   0  14        0.38      -29.57     29.01 o
 -14   0  14      397.66      498.60     50.77 o
 -12   0  14       96.06      158.64     34.96 o
 -10   0  14      714.96      780.35     58.77 o
  -8   0  14        2.83      -14.13     25.29 o
  -6   0  14        6.66       -8.35     17.42 o
  -4   0  14     3260.95     3257.14     82.82 o
  -2   0  14     1383.43     1410.36     48.18 o
   0   0  14     1819.06     1743.76    126.46 o
   2   0  14      418.70      330.48     37.01 o
   4   0  14      458.22      537.65     45.56 o
   6   0  14       10.60        6.88     23.99 o
   8   0  14      432.76      488.93     46.12 o
  10   0  14      103.52       86.66     32.17 o
  12   0  14      108.07      159.94     36.82 o
  14   0  14      254.14      372.88     47.98 o
 -21   1  14       14.42       -9.00     21.30 o
 -19   1  14      181.15      163.64     26.41 o
 -17   1  14      253.42      251.32     28.72 o
 -15   1  14      154.50      139.64     25.16 o
 -13   1  14      148.81      208.81     27.45 o
 -11   1  14       32.93       -3.66     21.18 o
  -9   1  14        9.03       -7.46     14.79 o
  -7   1  14      106.61      104.66     17.21 o
  -5   1  14      208.09      237.79     20.75 o
  -3   1  14      119.29      152.96     15.51 o
  -1   1  14       70.25       51.44     13.81 o
   1   1  14      802.71      781.76     25.71 o
   3   1  14      231.30      239.59     23.03 o
   5   1  14       29.15       23.87     25.48 o
   7   1  14      150.85      233.13     52.72 o
   9   1  14       64.73       71.54     19.98 o
  11   1  14      613.93      548.76     35.43 o
  13   1  14      127.71      133.02     24.12 o
 -22   2  14        0.02       15.91     21.54 o
 -20   2  14       44.01       42.91     23.06 o
 -18   2  14      537.57      566.88     72.25 o
 -16   2  14       52.70       32.94     33.20 o
 -14   2  14       53.62       62.54     21.80 o
 -12   2  14     1650.69     1650.30     56.99 o
 -10   2  14        5.75       10.71     14.64 o
  -8   2  14      106.68      116.31     18.46 o
  -6   2  14      970.05      849.65     31.80 o
  -4   2  14     1007.72      933.70     45.25 o
  -2   2  14       66.77       94.53     14.11 o
   0   2  14      473.71      522.20     22.60 o
   2   2  14      155.22      109.62     14.68 o
   4   2  14      141.24      127.59     22.87 o
   6   2  14      378.59      423.19     29.12 o
   8   2  14      357.79      344.78     33.29 o
  10   2  14      144.45      167.63     24.66 o
  12   2  14       18.57       12.67     18.32 o
 -21   3  14        0.07      -19.98     21.23 o
 -19   3  14      112.87       85.88     28.92 o
 -17   3  14       41.22       10.13     33.57 o
 -15   3  14      215.58      171.07     26.08 o
 -13   3  14       93.09       75.79     17.16 o
 -11   3  14       72.02       43.58     16.29 o
  -9   3  14       34.65       -2.31     15.40 o
  -7   3  14     1958.20     1964.14     50.44 o
  -5   3  14     4129.61     4084.74     82.69 o
  -3   3  14      410.48      448.96     25.93 o
  -1   3  14      812.25      788.70     31.24 o
   1   3  14      862.48      942.77     28.34 o
   3   3  14      360.63      388.28     26.79 o
   5   3  14      263.55      257.89     23.80 o
   7   3  14        8.75        4.14     16.61 o
   9   3  14       19.00      -15.79     16.36 o
  11   3  14        2.03       -8.22     22.60 o
  13   3  14       95.39       77.00     22.71 o
 -20   4  14       49.13       52.54     23.27 o
 -18   4  14        0.76       27.91     22.13 o
 -16   4  14       22.20        5.60     21.39 o
 -14   4  14      255.88      242.40     21.29 o
 -12   4  14        0.86       -3.84     14.88 o
 -10   4  14        0.89      -25.30     18.76 o
  -8   4  14       59.67        8.18     11.84 o
  -6   4  14     2028.43     2032.29     65.09 o
  -4   4  14      479.23      498.74     34.12 o
  -2   4  14        1.95        5.14      8.23 o
   0   4  14      198.38      177.17     41.10 o
   2   4  14       86.16       87.43     18.14 o
   4   4  14       34.93       13.82     15.86 o
   6   4  14       15.80       15.79     16.44 o
   8   4  14        0.89       -2.39     15.83 o
  10   4  14        4.00       16.22     17.80 o
  12   4  14        4.48      -16.86     17.20 o
 -19   5  14      208.41       88.52     35.89 o
 -17   5  14      180.92      279.90     28.68 o
 -15   5  14      404.78      347.59     29.87 o
 -13   5  14       66.69       85.23     22.96 o
 -11   5  14      200.90      215.60     27.30 o
  -9   5  14      103.85       97.74     23.10 o
  -7   5  14       14.79       -9.67     58.86 o
  -5   5  14      512.84      544.37     45.19 o
  -3   5  14      335.33      357.16     31.52 o
  -1   5  14       10.37      -18.35     19.25 o
   1   5  14        7.71       -7.45     19.66 o
   3   5  14       49.46        2.05     19.57 o
   5   5  14       87.67       87.69     17.96 o
   7   5  14      253.30      251.16     28.27 o
   9   5  14        0.33      -11.25     17.95 o
  11   5  14       45.04       51.46     21.47 o
 -18   6  14      105.80      108.27     24.84 o
 -16   6  14       55.72      126.95     24.33 o
 -14   6  14      167.87      208.04     37.10 o
 -12   6  14        5.21        1.88     26.59 o
 -10   6  14        0.41      -12.26     19.33 o
  -8   6  14      190.16      185.24     28.06 o
  -6   6  14      144.13      137.10     33.10 o
  -4   6  14        8.87       36.62     21.24 o
  -2   6  14       90.12       84.23     22.46 o
   0   6  14       18.71       30.15     20.18 o
   2   6  14       48.12       48.22     34.31 o
   4   6  14      264.86      324.38     31.87 o
   6   6  14        2.52        7.25     30.50 o
   8   6  14        3.97      -18.08     15.40 o
  10   6  14        1.21       11.62     18.53 o
 -17   7  14        5.13      -20.60     19.74 o
 -15   7  14        5.64        3.44     25.94 o
 -13   7  14      227.87      239.50     29.18 o
 -11   7  14       53.56       61.74     23.40 o
  -9   7  14        7.08       22.14     21.67 o
  -7   7  14       79.28      135.16     25.78 o
  -5   7  14       48.80       60.78     24.24 o
  -3   7  14      406.94      425.34     33.73 o
  -1   7  14       99.80      109.84     24.59 o
   1   7  14       40.71       35.61     22.00 o
   3   7  14       24.44       24.87     22.21 o
   5   7  14       10.48        8.50     23.46 o
   7   7  14      112.13       55.61     34.59 o
 -14   8  14       17.19      -26.14     21.79 o
 -12   8  14      552.28      656.14     40.65 o
 -10   8  14      120.90      161.88     38.40 o
  -8   8  14        0.38      -25.92     20.33 o
  -6   8  14        4.18      -22.28     30.41 o
  -4   8  14      155.14      111.35     25.34 o
  -2   8  14      154.23      189.62     47.61 o
   0   8  14        0.05       -5.63     21.57 o
   2   8  14        3.24       -8.92     41.47 o
   4   8  14        0.03       11.36     22.59 o
   6   8  14      178.10      230.99     33.68 o
 -11   9  14        1.30       21.25     21.18 o
  -9   9  14        0.46      -28.36     20.28 o
  -7   9  14       16.99       12.40     25.76 o
  -5   9  14      237.80      257.34     39.24 o
  -3   9  14        3.31        2.28     21.50 o
  -1   9  14        7.96       -8.66     20.41 o
   1   9  14       18.79       12.01     22.22 o
 -21   1  15      209.56      296.93     32.02 o
 -19   1  15       81.96       73.25     24.52 o
 -17   1  15      307.29      310.81     31.69 o
 -15   1  15      489.50      392.01     33.33 o
 -13   1  15      269.42      274.47     28.80 o
 -11   1  15        1.10      -24.77     22.69 o
  -9   1  15       12.30        6.23     20.65 o
  -7   1  15        1.66       -7.34     15.65 o
  -5   1  15      518.78      523.30     27.63 o
  -3   1  15       88.90      102.70     15.38 o
  -1   1  15       93.87       68.82     14.69 o
   1   1  15     1784.23     1732.11     39.80 o
   3   1  15      163.09      191.78     25.57 o
   5   1  15      167.06      175.75     23.92 o
   7   1  15      737.86      878.15     42.41 o
   9   1  15       35.73       28.81     20.70 o
  11   1  15       86.04       42.55     26.69 o
 -20   2  15        2.41      -17.22     20.13 o
 -18   2  15      143.37      161.97     28.45 o
 -16   2  15       51.54       64.21     24.39 o
 -14   2  15      405.35      381.37     33.39 o
 -12   2  15       28.59       27.87     46.40 o
 -10   2  15      366.52      366.72     33.36 o
  -8   2  15       24.88       13.12     16.15 o
  -6   2  15      628.76      617.62     28.88 o
  -4   2  15        8.80      -17.60     17.52 o
  -2   2  15       74.72       69.72     17.86 o
   0   2  15        1.36       -5.07     12.15 o
   2   2  15        3.21       -5.14     13.48 o
   4   2  15      124.83      107.36     19.94 o
   6   2  15       10.07        0.07     20.64 o
   8   2  15       85.06       72.93     21.24 o
  10   2  15       18.49       10.44     19.59 o
  12   2  15       21.87       -5.09     19.45 o
 -21   3  15      192.53      189.22     28.39 o
 -19   3  15        0.40       -0.41     21.43 o
 -17   3  15        7.68       20.83     23.20 o
 -15   3  15      574.11      563.50     38.42 o
 -13   3  15      573.92      562.63     36.23 o
 -11   3  15      195.14      230.27     20.64 o
  -9   3  15        0.26       -8.09     14.93 o
  -7   3  15      158.51      184.59     20.80 o
  -5   3  15        1.15      -19.61     16.06 o
  -3   3  15      470.95      581.29     30.08 o
  -1   3  15       13.44       -4.49     15.32 o
   1   3  15      295.08      350.51     24.92 o
   3   3  15       11.56        6.79     12.44 o
   5   3  15        0.88      -14.69     16.44 o
   7   3  15      599.64      661.71     36.82 o
   9   3  15       32.01       14.40     19.52 o
  11   3  15       12.85       23.22     20.90 o
 -20   4  15        2.55       21.42     22.73 o
 -18   4  15       60.99       54.63     23.63 o
 -16   4  15       28.79       45.22     23.82 o
 -14   4  15        1.60        1.03     15.70 o
 -12   4  15       83.84      107.18     18.98 o
 -10   4  15      120.16      115.38     19.62 o
  -8   4  15        0.54      -20.72     14.47 o
  -6   4  15     1023.79      990.63     45.23 o
  -4   4  15       30.48       25.45     14.77 o
  -2   4  15      755.64      443.62    123.49 o
   0   4  15     1394.60     1463.15     44.01 o
   2   4  15       63.24       76.50     18.29 o
   4   4  15      936.60      907.05     40.53 o
   6   4  15       33.52       24.47     17.82 o
   8   4  15      162.30      118.86     28.92 o
  10   4  15       84.19      112.83     23.43 o
 -19   5  15        0.44      -16.92     31.06 o
 -17   5  15       25.83       20.09     37.75 o
 -15   5  15       20.93       41.42     36.08 o
 -13   5  15       22.63       55.24     31.89 o
 -11   5  15        9.38        3.37     20.27 o
  -9   5  15      404.83      460.81     35.23 o
  -7   5  15       98.15       64.98     24.04 o
  -5   5  15        0.89      -34.87     23.25 o
  -3   5  15       47.76       27.11     21.89 o
  -1   5  15       68.39       29.78     35.24 o
   1   5  15       59.53       59.35     23.28 o
   3   5  15      151.62      142.54     26.16 o
   5   5  15        0.91      -18.78     27.15 o
   7   5  15      138.29      208.15     29.76 o
   9   5  15      124.80      116.45     23.39 o
 -16   6  15        4.97       22.40     21.00 o
 -14   6  15       18.90       -1.69     21.31 o
 -12   6  15       21.65       31.04     21.22 o
 -10   6  15        0.57      -11.91     20.98 o
  -8   6  15       47.77       75.79     23.06 o
  -6   6  15        1.46        2.03     22.20 o
  -4   6  15      334.35      368.62     31.93 o
  -2   6  15        1.12        5.33     20.57 o
   0   6  15        2.87       22.65     21.71 o
   2   6  15      113.04      159.80     27.67 o
   4   6  15        1.51       10.89     23.25 o
   6   6  15       71.14      108.24     37.57 o
   8   6  15       79.40       73.83     37.01 o
 -15   7  15       26.49       39.70     22.73 o
 -13   7  15       31.49       36.79     29.94 o
 -11   7  15      127.13      102.98     26.68 o
  -9   7  15        3.41       11.86     22.34 o
  -7   7  15      115.26       51.60     23.35 o
  -5   7  15      175.09      214.60     34.87 o
  -3   7  15       39.75       22.47     21.67 o
  -1   7  15       83.17       67.38     34.87 o
   1   7  15       59.08       23.76     38.12 o
   3   7  15       30.34       58.23     24.85 o
   5   7  15       56.00       48.76     25.33 o
 -12   8  15       39.66       67.41     23.77 o
 -10   8  15        8.39        5.75     36.27 o
  -8   8  15        1.67       -3.74     25.29 o
  -6   8  15       57.11       66.36     46.59 o
  -4   8  15        0.22       -2.48     22.36 o
  -2   8  15        6.83       -8.28     33.20 o
   0   8  15      218.57      178.29     28.75 o
   2   8  15       78.38      108.74     27.94 o
  -7   9  15        2.52      -20.23     21.57 o
  -5   9  15       96.94      123.61     27.48 o
  -3   9  15        0.67        6.62     22.48 o
 -20   0  16       15.38       19.90     34.78 o
 -18   0  16      111.00       30.31     34.96 o
 -16   0  16       62.52        8.74     33.85 o
 -14   0  16       58.06       90.20     35.71 o
 -12   0  16       12.20       19.71     30.50 o
 -10   0  16       54.10       21.95     30.31 o
  -8   0  16      385.38      406.91     47.05 o
  -6   0  16        5.30      -39.89     26.59 o
  -4   0  16     1899.41     2141.13     98.94 o
  -2   0  16      446.00      486.07     45.10 o
   0   0  16       10.35        8.10     22.32 o
   2   0  16       20.73       35.56     20.06 o
   4   0  16      276.83      229.68     37.38 o
   6   0  16      397.96      368.97     42.22 o
   8   0  16      398.31      331.59     42.40 o
  10   0  16       53.88       85.55     33.29 o
 -19   1  16       97.36       78.16     25.38 o
 -17   1  16        4.12       -4.17     23.44 o
 -15   1  16      131.55       70.83     25.31 o
 -13   1  16        0.02       -6.57     22.72 o
 -11   1  16       75.95       67.25     25.07 o
  -9   1  16       15.01        7.97     34.59 o
  -7   1  16        4.90      -29.12     26.69 o
  -5   1  16     1034.40     1023.20     36.71 o
  -3   1  16      457.63      441.15     26.81 o
  -1   1  16      471.92      482.67     22.88 o
   1   1  16       16.22        8.50     14.44 o
   3   1  16      143.69      192.95     17.84 o
   5   1  16        0.14        7.46     18.29 o
   7   1  16      353.42      289.48     28.93 o
   9   1  16       22.78       31.60     21.10 o
 -20   2  16        6.85        2.28     33.85 o
 -18   2  16        1.13       13.60     23.20 o
 -16   2  16       25.39       28.42     24.76 o
 -14   2  16        0.12        9.11     22.48 o
 -12   2  16        2.29       -6.33     21.30 o
 -10   2  16      268.79      284.60     31.99 o
  -8   2  16       25.29       -0.95     15.73 o
  -6   2  16       80.28       95.50     19.16 o
  -4   2  16       72.60       93.52     19.14 o
  -2   2  16       47.75       46.51     23.84 o
   0   2  16      883.71      923.52     35.34 o
   2   2  16      712.82      719.93     26.50 o
   4   2  16       14.58       21.41     18.77 o
   6   2  16      291.21      270.74     27.95 o
   8   2  16       80.80       55.34     22.79 o
  10   2  16      207.81      232.73     40.17 o
 -19   3  16        4.04        5.47     22.26 o
 -17   3  16       59.12       44.32     24.61 o
 -15   3  16      119.97       90.98     24.17 o
 -13   3  16        6.15        4.34     26.59 o
 -11   3  16        9.13       25.44     23.15 o
  -9   3  16      238.46      241.28     25.84 o
  -7   3  16      238.79      243.19     23.20 o
  -5   3  16      548.99      529.71     28.79 o
  -3   3  16       18.46      -23.21     15.47 o
  -1   3  16      342.86      365.83     24.69 o
   1   3  16      401.70      329.26     24.68 o
   3   3  16       14.63        7.56     18.61 o
   5   3  16       36.96       36.42     29.01 o
   7   3  16        7.30       18.92     20.15 o
   9   3  16       96.96       65.05     23.90 o
 -18   4  16        0.01       10.59     22.43 o
 -16   4  16       26.61       19.29     24.73 o
 -14   4  16       59.80       62.75     28.18 o
 -12   4  16        1.11       -5.91     16.74 o
 -10   4  16       70.87       26.25     17.44 o
  -8   4  16      698.20      722.28     33.07 o
  -6   4  16      585.38      601.45     37.30 o
  -4   4  16        9.79       -0.06     15.80 o
  -2   4  16        3.77       10.06     19.15 o
   0   4  16        0.05       -3.37     16.01 o
   2   4  16       82.55       91.61     19.84 o
   4   4  16      104.78      123.17     28.29 o
   6   4  16       34.17       -0.34     18.01 o
   8   4  16       79.99       63.62     31.80 o
 -17   5  16      176.82      158.26     42.77 o
 -15   5  16      222.15      243.44     50.77 o
 -13   5  16       39.43       25.00     22.50 o
 -11   5  16       33.52       16.80     22.26 o
  -9   5  16       91.32       67.91     23.54 o
  -7   5  16      140.52      140.30     26.32 o
  -5   5  16      281.13      321.10     63.14 o
  -3   5  16      150.36      179.85     37.38 o
  -1   5  16        1.86       -0.23     19.64 o
   1   5  16        1.34       21.95     23.80 o
   3   5  16       19.87       14.56     22.75 o
   5   5  16       91.80      114.43     27.07 o
   7   5  16        0.04        5.02     34.78 o
 -16   6  16       40.77       54.16     24.11 o
 -14   6  16      215.40      228.53     41.10 o
 -12   6  16      148.19      158.98     26.90 o
 -10   6  16       38.95       30.82     21.89 o
  -8   6  16       13.97       21.42     22.53 o
  -6   6  16        9.77       11.54     22.49 o
  -4   6  16        0.30       10.27     22.33 o
  -2   6  16       12.39        5.54     21.30 o
   0   6  16      128.62      132.54     27.73 o
   2   6  16       37.68        9.77     22.32 o
   4   6  16       29.48        8.05     24.17 o
   6   6  16        2.06        9.62     34.87 o
 -13   7  16        0.75      -25.54     20.42 o
 -11   7  16       30.68       25.80     24.15 o
  -9   7  16      321.19      349.56     35.43 o
  -7   7  16        1.58       -0.90     23.05 o
  -5   7  16      122.00      135.68     26.94 o
  -3   7  16       58.94       38.73     23.30 o
  -1   7  16        0.67      -16.88     28.18 o
   1   7  16        7.99       53.12     24.26 o
   3   7  16       36.66       26.59     25.41 o
 -10   8  16        2.03        2.62     23.35 o
  -8   8  16        8.37       -0.41     22.22 o
  -6   8  16        7.54       16.19     24.57 o
  -4   8  16        3.72       12.11     24.41 o
  -2   8  16      233.24      193.04     51.33 o
   0   8  16        1.26       34.85     23.16 o
 -19   1  17       17.77       46.48     24.97 o
 -17   1  17        2.08       10.02     22.28 o
 -15   1  17      500.40      460.74     37.24 o
 -13   1  17       66.92       66.34     27.52 o
 -11   1  17        7.90      -21.25     22.94 o
  -9   1  17      881.23      863.60     53.19 o
  -7   1  17      130.58      109.31     26.97 o
  -5   1  17      215.46      187.59     50.77 o
  -3   1  17      816.50      761.24     33.61 o
  -1   1  17      645.50      682.12     30.71 o
   1   1  17      115.98       88.98     16.29 o
   3   1  17        0.32      -13.46     14.90 o
   5   1  17       15.54        4.35     20.83 o
   7   1  17        0.55      -16.76     19.17 o
   9   1  17       16.84       -4.25     21.15 o
 -18   2  17        1.56       -5.88     22.79 o
 -16   2  17      192.44      178.58     46.31 o
 -14   2  17       37.03       36.04     25.99 o
 -12   2  17       31.68       35.63     25.10 o
 -10   2  17        3.39      -10.67     22.55 o
  -8   2  17        3.57      -30.52     22.60 o
  -6   2  17      363.96      405.27     36.96 o
  -4   2  17      840.53      969.31     37.16 o
  -2   2  17     1460.08     1414.95     44.72 o
   0   2  17        5.03       29.30     16.90 o
   2   2  17       91.86       94.77     19.97 o
   4   2  17       30.16       31.80     19.57 o
   6   2  17       48.67       25.35     20.96 o
   8   2  17      145.97      146.01     26.56 o
 -17   3  17        0.05       34.94     25.55 o
 -15   3  17       30.71       -0.23     25.85 o
 -13   3  17      124.47      128.86     27.74 o
 -11   3  17        0.57      -14.08     22.34 o
  -9   3  17      345.93      399.82     36.17 o
  -7   3  17       20.91       -1.88     17.76 o
  -5   3  17       66.42       55.83     19.06 o
  -3   3  17        8.61       25.61     18.03 o
  -1   3  17      137.02      159.38     21.63 o
   1   3  17      138.67      123.39     20.25 o
   3   3  17        2.55      -18.22     16.65 o
   5   3  17       29.28       28.20     23.43 o
   7   3  17        0.52      -21.10     20.36 o
 -16   4  17       33.21       52.69     44.91 o
 -14   4  17       30.83        3.24     23.16 o
 -12   4  17       58.90       87.76     26.22 o
 -10   4  17       15.51        4.78     17.47 o
  -8   4  17        4.13      -11.89     17.33 o
  -6   4  17      365.25      418.37     28.52 o
  -4   4  17      146.83      168.13     21.72 o
  -2   4  17      191.67      248.61     23.72 o
   0   4  17      129.67      105.00     19.98 o
   2   4  17        8.35       19.25     17.41 o
   4   4  17        0.07      -23.63     15.76 o
   6   4  17       23.27       51.14     33.85 o
 -15   5  17      123.89      142.08     46.49 o
 -13   5  17        0.29       15.06     36.45 o
 -11   5  17        5.05       12.38     32.27 o
  -9   5  17        5.19        5.23     23.37 o
  -7   5  17      111.47       88.73     24.87 o
  -5   5  17        5.75       31.04     22.51 o
  -3   5  17        1.74       10.45     21.21 o
  -1   5  17       41.49       48.63     25.07 o
   1   5  17       43.59       96.07     27.39 o
   3   5  17        0.13       -7.39     23.73 o
   5   5  17       64.57       74.50     52.82 o
 -14   6  17        1.64      -23.63     21.58 o
 -12   6  17      455.38      587.92     41.67 o
 -10   6  17       83.53      123.44     27.18 o
  -8   6  17        3.94        2.81     23.23 o
  -6   6  17       24.02        8.89     21.89 o
  -4   6  17       27.41       47.20     23.19 o
  -2   6  17       22.64       -3.70     22.41 o
   0   6  17        5.64        0.58     21.80 o
   2   6  17        5.20      -17.33     21.69 o
  -9   7  17       49.05       48.73     47.98 o
  -7   7  17        0.06       12.77     23.37 o
  -5   7  17       70.34      156.82     29.50 o
  -3   7  17      199.49      159.46     30.31 o
  -1   7  17        1.31        3.07     24.65 o
 -18   0  18       93.65      111.96     42.40 o
 -16   0  18        9.38        7.25     33.48 o
 -14   0  18      195.01      185.79     46.31 o
 -12   0  18      356.75      494.88     58.02 o
 -10   0  18      322.14      338.66     49.10 o
  -8   0  18       41.36      -29.94     32.73 o
  -6   0  18       85.78       80.34     39.43 o
  -4   0  18      181.38      258.32     46.68 o
  -2   0  18      698.54      665.98     59.14 o
   0   0  18        7.48       26.11     20.84 o
   2   0  18        0.49       14.60     19.70 o
   4   0  18        4.01      -17.27     32.73 o
   6   0  18       76.45       90.94     34.22 o
 -17   1  18       26.64       20.71     34.59 o
 -15   1  18       18.37       32.19     38.50 o
 -13   1  18       89.28       85.73     39.89 o
 -11   1  18       47.38       52.70     49.47 o
  -9   1  18        0.37      -23.93     23.52 o
  -7   1  18        8.94       20.83     25.25 o
  -5   1  18       65.21       69.59     38.96 o
  -3   1  18       24.17       -5.17     29.20 o
  -1   1  18        9.62       10.60     17.60 o
   1   1  18        3.56      -13.93     16.19 o
   3   1  18       43.62       44.86     16.17 o
   5   1  18      203.82      242.35     24.67 o
 -16   2  18       46.88       53.57     26.96 o
 -14   2  18        0.65       -3.27     34.87 o
 -12   2  18        0.67       -0.83     24.39 o
 -10   2  18        0.99      -17.83     31.15 o
  -8   2  18       28.60        7.29     23.97 o
  -6   2  18        7.36       13.95     42.59 o
  -4   2  18       39.20       57.14     19.58 o
  -2   2  18      122.35      112.56     21.20 o
   0   2  18      104.58       79.03     20.82 o
   2   2  18       66.17       67.88     20.22 o
   4   2  18        9.72       10.39     17.87 o
   6   2  18       38.98       23.67     30.50 o
 -15   3  18       31.41      -19.22     22.58 o
 -13   3  18        6.31        3.53     24.62 o
 -11   3  18       30.09        8.21     23.73 o
  -9   3  18       40.97       14.20     25.35 o
  -7   3  18       68.10      101.65     23.56 o
  -5   3  18      119.02      132.26     21.18 o
  -3   3  18       30.70       -3.94     18.84 o
  -1   3  18       17.51        0.89     26.07 o
   1   3  18        5.90      -22.35     16.07 o
   3   3  18       21.46       27.71     19.09 o
   5   3  18        4.59      -26.28     17.52 o
 -14   4  18      200.66      220.01     52.63 o
 -12   4  18       52.68       37.57     38.31 o
 -10   4  18       73.46       14.45     30.13 o
  -8   4  18       40.39        9.40     21.24 o
  -6   4  18        0.08      -14.61     17.50 o
  -4   4  18       65.05       75.70     19.93 o
  -2   4  18       13.21       10.34     29.65 o
   0   4  18       23.90        6.90     18.46 o
   2   4  18       21.46       48.23     37.29 o
   4   4  18        0.89        2.27     25.58 o
 -13   5  18      277.99      290.49     57.47 o
 -11   5  18       10.18       24.45     24.45 o
  -9   5  18        0.03       14.24     22.43 o
  -7   5  18       16.00       25.17     23.24 o
  -5   5  18       20.25       33.99     22.64 o
  -3   5  18        0.02      -12.24     30.13 o
  -1   5  18      233.71      261.85     33.11 o
   1   5  18        5.43        4.39     22.29 o
 -10   6  18      132.66      209.22     35.24 o
  -8   6  18        7.24       15.95     44.73 o
  -6   6  18       59.18       55.73     31.15 o
  -4   6  18       15.50       20.31     23.87 o
  -2   6  18        0.86       20.17     49.38 o
 -15   1  19       30.08       -4.35     25.63 o
 -13   1  19       27.77       18.43     26.66 o
 -11   1  19        3.70      -27.58     23.20 o
  -9   1  19       34.41        5.79     29.11 o
  -7   1  19       14.81      -32.50     21.67 o
  -5   1  19      168.14      143.06     30.44 o
  -3   1  19       10.72        3.63     23.21 o
  -1   1  19        0.38       -6.85     22.61 o
   1   1  19       10.02       -0.71     17.86 o
   3   1  19       41.83       55.26     20.69 o
 -14   2  19       26.89        2.84     26.23 o
 -12   2  19       29.50       -0.06     26.29 o
 -10   2  19        2.28       -0.38     26.22 o
  -8   2  19        1.75      -31.54     21.03 o
  -6   2  19      154.51      148.70     29.52 o
  -4   2  19       14.78        7.34     23.34 o
  -2   2  19       61.43       33.86     19.82 o
   0   2  19        1.07        7.26     17.86 o
   2   2  19        0.69       -4.90     16.64 o
 -13   3  19        1.85        8.37     27.62 o
 -11   3  19       76.12       76.76     36.36 o
  -9   3  19        5.04        2.04     24.97 o
  -7   3  19      187.24      165.41     31.14 o
  -5   3  19       54.90       68.93     21.30 o
  -3   3  19        8.94       17.38     18.92 o
  -1   3  19       27.26       -4.68     21.87 o
   1   3  19        0.41      -16.95     17.97 o
 -12   4  19        8.22        0.37     41.84 o
 -10   4  19        8.81      -19.71     38.31 o
  -8   4  19       38.09        9.67     39.05 o
  -6   4  19        4.10        6.96     24.73 o
  -4   4  19       90.34      123.40     28.20 o
  -2   4  19      219.80      210.47     31.87 o
   0   4  19        1.24      -11.79     27.99 o
  -9   5  19       36.54       41.36     25.28 o
  -7   5  19       16.98      -22.11     43.80 o
  -5   5  19        8.42      -13.50     22.62 o
  -3   5  19        5.24       -5.03     23.20 o
 -12   0  20       56.75       32.17     37.19 o
 -10   0  20      209.61      180.02     48.17 o
  -8   0  20        1.72      -49.93     33.29 o
  -6   0  20      178.14      231.35     49.47 o
  -4   0  20      359.31      257.20     45.38 o
  -2   0  20      130.27       45.56     37.57 o
   0   0  20       49.44       49.66     35.52 o
 -11   1  20       97.58      126.21     40.82 o
  -9   1  20        3.03      -35.12     23.41 o
  -7   1  20       17.65       28.36     27.12 o
  -5   1  20        2.55        7.10     24.06 o
  -3   1  20       42.89       52.21     26.02 o
  -1   1  20        0.89      -18.12     23.13 o
 -12   2  20        0.95      -38.44     25.63 o
 -10   2  20       24.96       15.87     26.30 o
  -8   2  20       54.99       -1.33     26.75 o
  -6   2  20        2.95       -3.75     23.80 o
  -4   2  20      114.15      187.52     42.87 o
  -2   2  20      103.51       29.12     25.30 o
  -9   3  20        2.47        6.17     27.31 o
  -7   3  20      126.57       96.94     29.58 o
  -5   3  20      101.56      132.39     35.61 o
  -3   3  20        2.35       -0.79     22.43 o
 
